# Supplementary material for: 1,4-Bis{[5-(pyridin-4-yl)-1,3,4-oxadiazol-2-yl]sulfan­yl}butane
Source: Acta Crystallogr Sect E Struct Rep Online. 2011 Feb 26;67(Pt 3):o740. doi: 10.1107/S1600536811006805 (PMC3052088; doi:10.1107/S1600536811006805)
Supplement: Supplementary file 2 [file e-67-0o740-Isup2.hkl]

# 
# h,k,l, Fc-squared, Fo-squared, sigma(Fo-squared) and status flag 
# 
data_I 
_shelx_title ' shelx in P2(1)/c' 
_shelx_refln_list_code          4 
_shelx_F_calc_maximum      137.71 
_exptl_crystal_F_000       428.00 
_reflns_d_resolution_high  0.7599 
 
loop_ 
 _symmetry_equiv_pos_as_xyz 
 'x, y, z' 
 '-x, y+1/2, -z+1/2' 
 '-x, -y, -z' 
 'x, -y-1/2, z-1/2' 
 
_cell_length_a     4.9780 
_cell_length_b     5.7933 
_cell_length_c    31.0034 
_cell_angle_alpha  90.000 
_cell_angle_beta   92.588 
_cell_angle_gamma  90.000 
 
_shelx_F_squared_multiplier     1.000 
 
loop_ 
 _refln_index_h 
 _refln_index_k 
 _refln_index_l 
 _refln_F_squared_calc 
 _refln_F_squared_meas 
 _refln_F_squared_sigma 
 _refln_observed_status 
   1   0   0      228.32      198.96      4.53 o 
   2   0   0     1182.91     1105.36     26.58 o 
   3   0   0       28.34       29.97      2.68 o 
   4   0   0      781.43      797.17     20.85 o 
   5   0   0        7.53       12.01      7.31 o 
   6   0   0       75.90       88.00      8.44 o 
   1   1   0     1058.60     1057.96     18.06 o 
   2   1   0      389.45      415.38      4.85 o 
   3   1   0     2189.67     2250.37     24.69 o 
   4   1   0      200.51      200.31      4.02 o 
   5   1   0      626.05      615.96     23.83 o 
   6   1   0       52.21       51.41      5.07 o 
   0   2   0      930.40      942.88     29.45 o 
   1   2   0       93.71       94.60      2.18 o 
   2   2   0      563.66      626.44      7.77 o 
   3   2   0       16.35       17.34      1.83 o 
   4   2   0      138.75      139.34      2.93 o 
   5   2   0       51.17       47.14      3.64 o 
   6   2   0        6.99        3.02      3.49 o 
   1   3   0      483.10      490.93     10.03 o 
   2   3   0       31.76       25.18      2.22 o 
   3   3   0      156.84      166.14      4.32 o 
   4   3   0       71.25       75.82      3.94 o 
   5   3   0      127.76      125.54      7.02 o 
   6   3   0       42.84       36.70      4.08 o 
   0   4   0      732.97      719.13     27.11 o 
   1   4   0       30.98       32.55      2.53 o 
   2   4   0       94.31       71.14      2.86 o 
   3   4   0        0.02        1.23      1.10 o 
   4   4   0      559.64      578.49     25.12 o 
   5   4   0       11.06        6.00      3.66 o 
   1   5   0     1139.43     1152.72     31.16 o 
   2   5   0       24.02       19.80      5.65 o 
   3   5   0      996.69      935.40     53.59 o 
   4   5   0       10.57        9.76      5.46 o 
   0   6   0      556.35      560.21     26.51 o 
   1   6   0        1.64        2.33      1.83 o 
   2   6   0      237.04      217.65      7.93 o 
   3   6   0       17.07       11.42      4.05 o 
   4   6   0      369.16      401.16     17.63 o 
   1   7   0       25.38       22.80      3.73 o 
   2   7   0       58.49       58.66      5.72 o 
  -6   1   1      170.85      177.94      6.88 o 
  -5   1   1      590.92      582.61     22.23 o 
  -4   1   1        0.29        0.61      0.44 o 
  -3   1   1      177.45      188.05      3.90 o 
  -2   1   1     1032.80     1073.49     10.38 o 
  -1   1   1      322.87      333.72      6.11 o 
   0   1   1     2045.95     2283.56     45.68 o 
   1   1   1     1795.16     1835.43     32.52 o 
   2   1   1      495.44      478.09      5.37 o 
   3   1   1        2.24        1.00      0.29 o 
   4   1   1        0.18        0.42      0.50 o 
   5   1   1      281.96      279.49     13.33 o 
   6   1   1       35.03       37.63      7.70 o 
  -6   2   1       22.43       19.62      5.17 o 
  -5   2   1      148.12      148.54      8.63 o 
  -4   2   1       96.05       89.17      3.48 o 
  -3   2   1      289.63      257.32      4.11 o 
  -2   2   1     2435.46     2693.28     24.16 o 
  -1   2   1       35.20       22.55      0.92 o 
   0   2   1      101.22      109.85      2.98 o 
   1   2   1      342.58      341.35      6.73 o 
   2   2   1      216.85      227.19      3.51 o 
   3   2   1     1046.83     1050.30     13.99 o 
   4   2   1       81.12       86.16      4.15 o 
   5   2   1      174.63      181.99     10.57 o 
   6   2   1      197.62      198.98     12.39 o 
  -6   3   1      163.37      171.24     10.31 o 
  -5   3   1        2.09        2.36      2.31 o 
  -4   3   1      225.51      248.00      6.13 o 
  -3   3   1       52.80       43.71      2.03 o 
  -2   3   1        8.79       19.00      1.84 o 
  -1   3   1        0.21        2.61      0.87 o 
   0   3   1      109.90      111.10      5.55 o 
   1   3   1      592.33      564.88      7.74 o 
   2   3   1     1825.91     1904.51     45.46 o 
   3   3   1       84.75       95.45      3.04 o 
   4   3   1      720.04      644.83     49.00 o 
   5   3   1       11.25       10.25      2.89 o 
   6   3   1      100.32      115.82      7.65 o 
  -5   4   1        5.06        2.04      2.63 o 
  -4   4   1        8.11        5.35      2.36 o 
  -3   4   1       61.36       50.22      3.34 o 
  -2   4   1      615.98      598.97     10.62 o 
  -1   4   1      569.82      626.11     10.99 o 
   0   4   1      237.47      259.69      8.96 o 
   1   4   1       70.27       66.94      2.75 o 
   2   4   1      182.09      187.72      4.63 o 
   3   4   1       73.92       60.95      3.98 o 
   4   4   1       51.17       62.18      3.76 o 
   5   4   1      351.99      364.23     14.25 o 
  -4   5   1       98.33       96.54      5.34 o 
  -3   5   1       14.74       14.40      3.38 o 
  -2   5   1       25.83       27.00      6.50 o 
  -1   5   1      175.88      183.76      7.18 o 
   0   5   1      460.19      449.46     10.58 o 
   1   5   1       22.46       23.41      4.34 o 
   2   5   1        2.38        4.44      1.40 o 
   3   5   1       20.53       10.78      2.68 o 
   4   5   1        0.32       -0.23      1.34 o 
  -4   6   1        0.07        0.39      1.31 o 
  -3   6   1       90.00       78.81      3.27 o 
  -2   6   1       24.48       24.48      4.61 o 
  -1   6   1       28.18       23.38      3.46 o 
   0   6   1      301.70      309.57     11.70 o 
   1   6   1      142.17      146.55      8.16 o 
   2   6   1       70.02       69.83      4.08 o 
   3   6   1       83.28       87.54      3.74 o 
   4   6   1        6.98        3.02      2.21 o 
  -2   7   1       81.83       90.78      6.65 o 
  -1   7   1      206.73      219.83      8.63 o 
   0   7   1      151.62      160.87      6.07 o 
   1   7   1      270.48      279.65      9.38 o 
   2   7   1      109.33      117.05      9.54 o 
  -6   0   2       33.55       42.65      9.17 o 
  -5   0   2       94.61       92.34      6.18 o 
  -4   0   2      227.76      229.79      8.84 o 
  -3   0   2        7.31       12.01      2.07 o 
  -2   0   2      549.45      536.22      8.64 o 
  -1   0   2      778.89      783.76     18.71 o 
   1   0   2      167.09      154.02      3.64 o 
   2   0   2      442.48      463.88      6.41 o 
   3   0   2     2154.27     2240.52     30.32 o 
   4   0   2      388.69      383.17     16.96 o 
   5   0   2      252.17      267.04     19.52 o 
   6   0   2     1277.38     1385.30     29.24 o 
  -6   1   2      337.72      357.59     10.46 o 
  -5   1   2      244.41      230.22     10.68 o 
  -4   1   2      292.86      292.16      5.27 o 
  -3   1   2       46.45       42.35      1.65 o 
  -2   1   2      103.49       77.25      1.13 o 
  -1   1   2     1508.79     1629.47     27.68 o 
   0   1   2     1532.62     1515.98     45.76 o 
   1   1   2     4163.50     4609.22     31.16 o 
   2   1   2      216.98      241.96      2.90 o 
   3   1   2       92.35       89.08      2.13 o 
   4   1   2       13.70       13.18      1.33 o 
   5   1   2       61.02       60.60      4.87 o 
   6   1   2       19.82       15.11      5.00 o 
  -6   2   2        2.70        2.56      1.61 o 
  -5   2   2       85.04       75.36      5.25 o 
  -4   2   2        0.84        1.00      1.45 o 
  -3   2   2       94.11       86.79      2.08 o 
  -2   2   2     1214.58     1241.23     25.07 o 
  -1   2   2      623.94      644.56     11.86 o 
   0   2   2       35.93       40.61      1.49 o 
   1   2   2     1168.44     1257.65      9.92 o 
   2   2   2      183.91      224.26      3.37 o 
   3   2   2        1.95        0.68      0.57 o 
   4   2   2       11.30       12.43      1.75 o 
   5   2   2      163.02      156.95      9.02 o 
   6   2   2       28.29       24.48      4.37 o 
  -6   3   2        0.04        0.74      1.48 o 
  -5   3   2        0.44        1.62      1.80 o 
  -4   3   2        2.66        1.26      0.94 o 
  -3   3   2       84.34       88.65      3.29 o 
  -2   3   2     1453.14     1506.76     19.98 o 
  -1   3   2        0.64       -0.40      1.23 o 
   0   3   2       14.60       16.07      5.41 o 
   1   3   2      215.46      244.87      4.79 o 
   2   3   2      187.50      213.61      5.47 o 
   3   3   2       59.79       55.31      2.44 o 
   4   3   2       55.81       56.22      2.80 o 
   5   3   2       83.39       87.92      5.58 o 
  -5   4   2      763.12      823.70     25.57 o 
  -4   4   2      277.94      271.19     12.60 o 
  -3   4   2      630.43      599.21      8.48 o 
  -2   4   2      142.83      165.32      4.94 o 
  -1   4   2      368.45      384.50     10.05 o 
   0   4   2      436.21      442.47     16.90 o 
   1   4   2      102.55       95.98      3.05 o 
   2   4   2       89.93       74.88      3.47 o 
   3   4   2       41.13       39.88      3.50 o 
   4   4   2        9.83       10.48      3.56 o 
   5   4   2       52.42       48.90      3.86 o 
  -4   5   2      231.86      254.10     11.33 o 
  -3   5   2      184.21      202.20      8.64 o 
  -2   5   2        7.05        9.20      2.63 o 
  -1   5   2       27.18       30.98      4.96 o 
   0   5   2     2060.23     2226.80     65.08 o 
   1   5   2       41.18       31.91      3.66 o 
   2   5   2        2.81        3.12      1.01 o 
   3   5   2      225.06      208.32      8.75 o 
   4   5   2      195.54      178.40      9.38 o 
  -4   6   2       63.51       56.69      4.15 o 
  -3   6   2       80.13       96.00      3.91 o 
  -2   6   2      337.77      325.97     10.55 o 
  -1   6   2       32.36       31.80      5.62 o 
   0   6   2       16.94       15.82      6.17 o 
   1   6   2      127.29      127.97      7.21 o 
   2   6   2      196.75      193.54      8.04 o 
   3   6   2       36.77       36.60      4.36 o 
   4   6   2        0.74        1.86      1.28 o 
  -2   7   2       10.31       10.85      2.48 o 
  -1   7   2        4.81        1.02      1.60 o 
   0   7   2        2.78        0.68      2.44 o 
   1   7   2       65.03       56.98      4.25 o 
   2   7   2        3.49        2.88      1.68 o 
  -6   1   3       13.01       11.03      3.37 o 
  -5   1   3       14.44       15.19      5.51 o 
  -4   1   3       88.91       97.66      4.26 o 
  -3   1   3     1444.34     1566.04     19.62 o 
  -2   1   3      384.10      407.50      3.27 o 
  -1   1   3     2663.77     2890.17     46.12 o 
   0   1   3     8314.33     9295.76    190.58 o 
   1   1   3    12597.75    14299.67    147.78 o 
   2   1   3      376.18      358.17      3.38 o 
   3   1   3       74.84       63.01      1.60 o 
   4   1   3       20.29       20.31      1.05 o 
   5   1   3      288.94      277.58     12.74 o 
   6   1   3        1.17        1.99      3.01 o 
  -6   2   3      249.36      269.99     15.73 o 
  -5   2   3       36.83       37.79      2.87 o 
  -4   2   3      800.94      813.57     15.60 o 
  -3   2   3      725.80      722.43     11.21 o 
  -2   2   3     1756.68     1695.70     18.68 o 
  -1   2   3      153.70      167.15      2.44 o 
   0   2   3     2793.77     2948.43     59.15 o 
   1   2   3     1133.66     1194.76     10.93 o 
   2   2   3     2417.53     2468.79     21.55 o 
   3   2   3      218.56      207.42      4.34 o 
   4   2   3     1780.87     1898.18     18.05 o 
   5   2   3        5.02        3.96      2.40 o 
   6   2   3      167.98      183.62     11.46 o 
  -6   3   3        2.93        1.99      1.61 o 
  -5   3   3       78.66       89.09      5.69 o 
  -4   3   3       27.20       22.50      1.96 o 
  -3   3   3     1251.56     1292.31     19.57 o 
  -2   3   3       32.83       26.22      2.68 o 
  -1   3   3     2348.34     2470.60     30.24 o 
   0   3   3      422.50      448.15     10.74 o 
   1   3   3     1291.20     1286.62     16.67 o 
   2   3   3        0.93        1.05      0.77 o 
   3   3   3      665.40      643.90     11.97 o 
   4   3   3        0.16        0.48      1.33 o 
   5   3   3      133.93      139.98      7.46 o 
  -5   4   3       19.47       12.07      6.54 o 
  -4   4   3      118.13      126.75      6.56 o 
  -3   4   3        9.70        5.96      2.24 o 
  -2   4   3      783.03      746.93     15.25 o 
  -1   4   3       10.23        9.41      3.28 o 
   0   4   3       35.85       28.77      4.90 o 
   1   4   3      411.17      417.39      9.57 o 
   2   4   3      584.44      569.47      9.93 o 
   3   4   3      302.73      293.07      7.11 o 
   4   4   3      119.93      118.78      5.67 o 
   5   4   3        3.83        2.77      1.87 o 
  -4   5   3        0.62        1.64      2.18 o 
  -3   5   3       14.47       11.55      3.28 o 
  -2   5   3        4.84        2.98      1.17 o 
  -1   5   3       91.65       90.06      5.54 o 
   0   5   3       77.21       86.48      6.39 o 
   1   5   3        0.73        0.17      1.26 o 
   2   5   3       89.37       78.84      3.29 o 
   3   5   3       22.23       21.55      2.80 o 
   4   5   3        4.22        2.43      1.66 o 
  -4   6   3       14.20       12.33      8.55 o 
  -3   6   3       82.22       76.60      3.56 o 
  -2   6   3      583.76      598.51     18.09 o 
  -1   6   3      306.29      305.54     13.68 o 
   0   6   3      382.96      379.93     14.34 o 
   1   6   3       13.65       11.44      4.80 o 
   2   6   3      357.33      348.50     10.15 o 
   3   6   3      110.70      107.46      3.83 o 
  -2   7   3       41.74       35.98      3.28 o 
  -1   7   3      191.38      198.60      7.27 o 
   0   7   3       63.89       66.92      4.04 o 
   1   7   3      570.27      603.70     17.35 o 
   2   7   3       86.19       95.97      6.45 o 
  -6   0   4       51.13       49.31      9.34 o 
  -5   0   4      897.35      973.68     20.32 o 
  -4   0   4      616.11      626.58     18.50 o 
  -3   0   4      447.17      424.66     37.28 o 
  -2   0   4      101.75       96.26      2.03 o 
  -1   0   4     2348.96     2478.44     53.49 o 
   0   0   4     1657.43     1868.86     44.16 o 
   1   0   4     1609.87     1592.21     37.83 o 
   2   0   4      738.69      738.53      7.44 o 
   3   0   4      240.74      199.94      4.47 o 
   4   0   4      401.73      382.64      9.41 o 
   5   0   4      282.50      308.75     22.65 o 
   6   0   4      370.59      390.60     16.77 o 
  -6   1   4       39.67       44.54      5.81 o 
  -5   1   4     1137.40     1191.34     22.82 o 
  -4   1   4       87.05       86.79      5.10 o 
  -3   1   4      393.11      402.86      6.10 o 
  -2   1   4      569.43      569.82      6.32 o 
  -1   1   4       83.00       81.14      1.61 o 
   0   1   4     4289.92     4761.91     35.38 o 
   1   1   4        6.12        3.10      1.74 o 
   2   1   4     1393.68     1400.45     12.66 o 
   3   1   4      630.39      645.15      8.43 o 
   4   1   4      196.53      188.43      3.25 o 
   5   1   4       15.81       13.78      5.81 o 
   6   1   4      119.44      115.91      8.01 o 
  -6   2   4        3.56        3.56      2.21 o 
  -5   2   4       10.83       10.73      4.01 o 
  -4   2   4      451.48      465.50     11.99 o 
  -3   2   4      132.94      143.71      2.91 o 
  -2   2   4       45.24       48.95      2.20 o 
  -1   2   4      371.95      430.43      4.71 o 
   0   2   4       12.00       14.84      0.87 o 
   1   2   4      570.11      595.44      6.02 o 
   2   2   4       42.63       47.29      1.77 o 
   3   2   4      129.70      125.35      3.10 o 
   4   2   4        0.16        0.74      1.34 o 
   5   2   4       21.71       22.46      4.09 o 
   6   2   4        0.64        1.43      1.72 o 
  -6   3   4       24.05       28.92      3.89 o 
  -5   3   4        0.03       -0.11      2.09 o 
  -4   3   4        2.04        2.63      1.34 o 
  -3   3   4        0.01        1.64      2.35 o 
  -2   3   4       63.38       55.37      2.47 o 
  -1   3   4      646.41      730.70     12.63 o 
   0   3   4       86.73      115.83      4.97 o 
   1   3   4      627.61      649.65     10.26 o 
   2   3   4        8.19        8.28      2.02 o 
   3   3   4      453.89      440.11      8.96 o 
   4   3   4      203.14      204.78      5.48 o 
   5   3   4       56.35       50.92      4.24 o 
  -5   4   4        2.87        2.17      1.79 o 
  -4   4   4       29.46       30.00      4.68 o 
  -3   4   4      132.82      140.23      4.60 o 
  -2   4   4      358.86      342.80      7.77 o 
  -1   4   4        0.40        0.89      1.73 o 
   0   4   4       18.23       14.48      3.19 o 
   1   4   4     1399.37     1383.67     20.07 o 
   2   4   4       12.06       15.30      2.92 o 
   3   4   4      276.01      292.58      7.09 o 
   4   4   4        0.02        1.18      1.28 o 
   5   4   4      243.92      243.42     10.67 o 
  -4   5   4      220.26      233.20     11.04 o 
  -3   5   4       20.78       12.36      4.47 o 
  -2   5   4      370.25      351.05      8.62 o 
  -1   5   4      524.01      533.30     13.66 o 
   0   5   4        8.77       10.20      3.34 o 
   1   5   4      282.57      288.60      6.62 o 
   2   5   4        1.32        1.80      1.03 o 
   3   5   4      462.06      452.42     17.24 o 
   4   5   4      285.56      326.72      7.76 o 
  -4   6   4       27.24       32.46      4.28 o 
  -3   6   4        5.26        3.28      1.62 o 
  -2   6   4      111.99      102.59      5.13 o 
  -1   6   4      183.90      182.13      9.20 o 
   0   6   4      648.19      684.55     23.45 o 
   1   6   4      314.42      343.10     15.49 o 
   2   6   4       42.96       40.32      2.75 o 
   3   6   4       80.77       76.05      3.79 o 
  -2   7   4       58.32       62.18      5.20 o 
  -1   7   4        4.79        3.74      2.02 o 
   0   7   4        2.28        2.32      1.78 o 
   1   7   4       67.57       58.47      3.33 o 
   2   7   4        0.05        0.50      1.36 o 
  -6   1   5       68.12       65.79      5.30 o 
  -5   1   5      160.25      166.58      8.53 o 
  -4   1   5       14.37       15.80      3.03 o 
  -3   1   5       24.25       28.80      1.33 o 
  -2   1   5      653.84      685.37      4.98 o 
  -1   1   5       58.77       55.44      1.25 o 
   0   1   5        3.84        3.25      0.53 o 
   1   1   5     2633.85     2877.60     48.87 o 
   2   1   5      308.51      278.99      3.70 o 
   3   1   5      948.58      932.56     17.84 o 
   4   1   5       52.41       48.82      1.86 o 
   5   1   5        0.25       -0.74      2.84 o 
   6   1   5      299.73      271.02     14.38 o 
  -6   2   5      386.41      388.31     22.24 o 
  -5   2   5       42.77       45.84      3.03 o 
  -4   2   5      105.79      114.46      3.86 o 
  -3   2   5      451.72      420.94      6.57 o 
  -2   2   5      976.39      980.90      8.99 o 
  -1   2   5     2570.87     2758.83     41.77 o 
   0   2   5     1504.05     1561.00     34.16 o 
   1   2   5        1.47        0.68      0.54 o 
   2   2   5       15.47       24.82      1.38 o 
   3   2   5       34.49       41.19      1.61 o 
   4   2   5       91.15       89.90      4.02 o 
   5   2   5       32.32       35.20      3.89 o 
   6   2   5        0.16        1.17      1.82 o 
  -5   3   5      332.38      353.52     15.24 o 
  -4   3   5      688.42      706.32     16.80 o 
  -3   3   5      968.73      991.33     15.62 o 
  -2   3   5      225.23      197.64      4.10 o 
  -1   3   5     1780.09     1966.70     28.16 o 
   0   3   5      219.07      213.07      6.76 o 
   1   3   5        0.07        0.57      0.71 o 
   2   3   5      959.06     1039.99     15.81 o 
   3   3   5      358.74      341.21      6.96 o 
   4   3   5       61.18       57.05      2.85 o 
   5   3   5       59.20       53.56      5.00 o 
  -5   4   5      102.77       95.47      6.11 o 
  -4   4   5      385.96      410.62     17.58 o 
  -3   4   5      143.29      119.35      4.07 o 
  -2   4   5        0.84       -0.05      1.98 o 
  -1   4   5      103.39       95.12      4.30 o 
   0   4   5       12.50        8.46      5.06 o 
   1   4   5      306.97      306.46      6.66 o 
   2   4   5      286.25      275.45      6.42 o 
   3   4   5       60.09       57.84      2.51 o 
   4   4   5        3.19        1.96      1.31 o 
   5   4   5       83.45       87.01      5.70 o 
  -4   5   5        6.17        3.63      2.02 o 
  -3   5   5        0.17        0.66      1.27 o 
  -2   5   5      219.25      194.37      6.40 o 
  -1   5   5        3.46        0.72      2.45 o 
   0   5   5       29.45       28.01      3.63 o 
   1   5   5      148.06      143.44      6.27 o 
   2   5   5       18.61       16.39      3.11 o 
   3   5   5        0.14        1.06      1.29 o 
   4   5   5        1.28        1.51      1.62 o 
  -3   6   5       92.18       86.43      4.04 o 
  -2   6   5       25.29       24.47      3.68 o 
  -1   6   5        0.21        1.41      1.52 o 
   0   6   5       96.93       93.63      5.64 o 
   1   6   5      941.41     1036.36     59.10 o 
   2   6   5       42.10       41.09      2.70 o 
   3   6   5       44.78       50.07      3.96 o 
  -2   7   5       33.71       37.60      4.09 o 
  -1   7   5      125.78      130.35      5.81 o 
   0   7   5        4.66        5.08      2.15 o 
   1   7   5        0.09        1.59      1.22 o 
   2   7   5        1.04        2.15      2.82 o 
  -6   0   6       22.21       22.14     12.52 o 
  -5   0   6      108.27      111.07      7.78 o 
  -4   0   6     1509.73     1549.50     44.88 o 
  -3   0   6      821.45      891.92     32.94 o 
  -2   0   6     6282.99     7096.90     87.75 o 
  -1   0   6        3.86        3.50      0.46 o 
   0   0   6     1668.47     1937.99     45.88 o 
   2   0   6     1001.73      954.24     50.69 o 
   3   0   6        3.94        6.70      2.06 o 
   4   0   6     1219.36     1085.17     93.18 o 
   5   0   6        6.68        6.27      4.51 o 
   6   0   6      197.09      205.79     18.89 o 
  -6   1   6       18.23       12.01      6.46 o 
  -5   1   6      427.33      421.93     16.61 o 
  -4   1   6      209.32      201.85      4.43 o 
  -3   1   6       12.40       12.85      1.17 o 
  -2   1   6      313.01      340.09      6.51 o 
  -1   1   6      203.05      207.60      3.64 o 
   0   1   6      237.10      214.13      9.50 o 
   1   1   6    18963.04    22412.81    489.56 o 
   2   1   6        1.20        2.18      0.57 o 
   3   1   6     1062.43     1053.91     15.84 o 
   4   1   6      129.60      122.84      2.96 o 
   5   1   6      413.64      421.96     20.31 o 
   6   1   6       70.93       67.21      7.30 o 
  -6   2   6      263.17      270.44     15.71 o 
  -5   2   6       14.65       13.31      4.09 o 
  -4   2   6      414.85      405.35      7.56 o 
  -3   2   6      310.59      328.69      4.69 o 
  -2   2   6      220.96      216.51      3.23 o 
  -1   2   6      822.96      915.24     11.56 o 
   0   2   6      141.85      149.12      3.88 o 
   1   2   6        1.07        3.04      0.60 o 
   2   2   6       11.33        9.60      1.64 o 
   3   2   6        1.84        2.28      1.02 o 
   4   2   6      294.90      286.65      5.33 o 
   5   2   6      113.38      104.38      5.80 o 
   6   2   6        0.23        2.52      2.63 o 
  -5   3   6      126.42      133.54      7.28 o 
  -4   3   6      192.87      183.69      6.06 o 
  -3   3   6      118.45      125.33      3.88 o 
  -2   3   6      139.21      136.82      5.61 o 
  -1   3   6        0.77        1.93      3.82 o 
   0   3   6       72.74       90.20      4.38 o 
   1   3   6      282.62      276.00      4.93 o 
   2   3   6       69.77       67.62      3.09 o 
   3   3   6        7.40       10.93      2.82 o 
   4   3   6        7.13        5.97      1.88 o 
   5   3   6      322.01      329.07     16.42 o 
  -5   4   6       22.74       16.79      4.49 o 
  -4   4   6      109.31      111.84      6.96 o 
  -3   4   6      171.77      165.29      4.89 o 
  -2   4   6      870.28      916.59     15.85 o 
  -1   4   6       20.91       26.28      5.74 o 
   0   4   6     1735.45     1828.47     24.55 o 
   1   4   6        0.20        2.02      1.08 o 
   2   4   6      498.15      476.06      8.08 o 
   3   4   6       10.51       12.72      2.91 o 
   4   4   6      521.05      508.34     14.60 o 
   5   4   6       25.13       27.98      4.75 o 
  -4   5   6       18.07       13.48      3.19 o 
  -3   5   6      739.26      745.41     30.70 o 
  -2   5   6       54.30       53.20      3.34 o 
  -1   5   6      901.43      906.61     26.79 o 
   0   5   6      190.78      188.34      5.47 o 
   1   5   6     1079.88     1100.59     13.31 o 
   2   5   6       69.98       62.79      3.02 o 
   3   5   6      108.38      102.41      5.04 o 
   4   5   6      200.13      201.56      7.42 o 
  -3   6   6       59.87       59.89      3.30 o 
  -2   6   6      462.28      484.91     17.49 o 
  -1   6   6      107.53      111.90      7.46 o 
   0   6   6      335.20      353.48     15.67 o 
   1   6   6       57.29       55.58      4.16 o 
   2   6   6      255.53      270.70      9.43 o 
   3   6   6        0.01        0.93      1.04 o 
  -2   7   6        0.00        0.60      1.47 o 
  -1   7   6       11.46       11.80      4.34 o 
   0   7   6       18.27       14.88      3.64 o 
   1   7   6       15.32       14.31      3.74 o 
   2   7   6       50.88       59.61      5.39 o 
  -6   1   7      163.77      165.47      7.97 o 
  -5   1   7        9.51       10.00      3.61 o 
  -4   1   7      212.79      204.99      4.19 o 
  -3   1   7      402.61      410.87      4.66 o 
  -2   1   7     1545.91     1665.50     13.83 o 
  -1   1   7       27.90       30.01      0.87 o 
   0   1   7      242.76      266.52      5.70 o 
   1   1   7     1656.86     1691.24     28.55 o 
   2   1   7      903.02      899.07      9.65 o 
   3   1   7       62.19       63.03      3.84 o 
   4   1   7       88.57       78.78      3.45 o 
   5   1   7      115.57      104.75      8.45 o 
   6   1   7      264.31      264.16     19.08 o 
  -6   2   7        0.01        0.60      1.05 o 
  -5   2   7      241.98      248.98     13.54 o 
  -4   2   7     1363.89     1368.73     22.94 o 
  -3   2   7      197.84      197.68      3.35 o 
  -2   2   7      109.91      124.82      2.32 o 
  -1   2   7     1693.13     1762.76     20.37 o 
   0   2   7       75.00       63.57      2.18 o 
   1   2   7      190.98      174.95      2.31 o 
   2   2   7      877.22      850.13     14.56 o 
   3   2   7     1204.45     1237.46     32.26 o 
   4   2   7       69.34       68.19      4.06 o 
   5   2   7      175.23      187.87      8.11 o 
   6   2   7       38.42       38.84      5.31 o 
  -5   3   7        8.96        7.97      2.17 o 
  -4   3   7      114.71      101.41      4.22 o 
  -3   3   7       12.23        8.24      1.78 o 
  -2   3   7      280.52      257.32      5.00 o 
  -1   3   7     2883.65     3114.22     68.97 o 
   0   3   7      284.31      242.35      5.66 o 
   1   3   7        1.02        1.21      0.73 o 
   2   3   7      645.53      631.55      9.35 o 
   3   3   7       14.41       16.78      2.22 o 
   4   3   7      108.81      120.16      4.14 o 
   5   3   7        4.09        1.83      2.33 o 
  -5   4   7      116.02      109.08      6.12 o 
  -4   4   7       51.47       46.40      2.76 o 
  -3   4   7      251.45      260.32      6.44 o 
  -2   4   7        8.71        5.49      3.40 o 
  -1   4   7      333.99      318.19      8.21 o 
   0   4   7        3.11        1.45      1.80 o 
   1   4   7      227.34      214.51      4.69 o 
   2   4   7       33.35       27.23      2.94 o 
   3   4   7      252.02      260.24      6.63 o 
   4   4   7      267.77      250.99      7.83 o 
   5   4   7       94.89      110.32      6.25 o 
  -4   5   7        7.84        6.19      2.37 o 
  -3   5   7       44.07       35.90      3.69 o 
  -2   5   7       21.31       23.23      7.58 o 
  -1   5   7       62.19       42.60     19.71 o 
   0   5   7      428.75      459.90      8.72 o 
   1   5   7      342.90      324.15      8.29 o 
   2   5   7       21.92       19.08      2.35 o 
   3   5   7       35.77       35.41      2.60 o 
   4   5   7       40.84       46.82      4.12 o 
  -3   6   7       49.38       41.44      4.85 o 
  -2   6   7        1.52        1.61      2.37 o 
  -1   6   7       64.32       72.24      5.45 o 
   0   6   7       14.50       13.60      2.63 o 
   1   6   7        2.74        2.43      1.48 o 
   2   6   7        5.07        4.67      1.61 o 
   3   6   7       95.27       97.99      4.91 o 
  -2   7   7       72.90       73.39      5.45 o 
  -1   7   7       72.93       69.62      3.71 o 
   0   7   7      187.83      199.00      9.20 o 
   1   7   7       34.97       38.28      4.70 o 
   2   7   7      431.46      432.15     23.39 o 
  -6   0   8      124.65      136.23      8.86 o 
  -5   0   8      597.91      613.36     28.04 o 
  -4   0   8      779.97      779.02     18.36 o 
  -3   0   8      231.34      215.03      3.77 o 
  -2   0   8      940.65     1140.62     12.77 o 
  -1   0   8     1266.74     1273.76     27.70 o 
   0   0   8      663.59      729.18     17.53 o 
   1   0   8     2018.49     2130.63     56.71 o 
   2   0   8      350.98      332.25      7.33 o 
   3   0   8      222.32      211.93      6.11 o 
   4   0   8     1079.24     1072.51     27.39 o 
   5   0   8       18.98       25.40      5.11 o 
   6   0   8      272.62      256.11     21.06 o 
  -6   1   8       18.74       19.39      3.32 o 
  -5   1   8      389.16      409.72     16.81 o 
  -4   1   8      106.06       96.98      2.24 o 
  -3   1   8      267.68      248.63      3.55 o 
  -2   1   8      372.48      340.58      5.36 o 
  -1   1   8      678.29      685.77     11.26 o 
   0   1   8      183.88      170.62      3.56 o 
   1   1   8       85.69       78.03      1.84 o 
   2   1   8      163.42      175.78      2.65 o 
   3   1   8      286.54      308.44      5.87 o 
   4   1   8      324.27      325.05      6.19 o 
   5   1   8       41.68       41.56      4.22 o 
   6   1   8       53.45       60.48      6.52 o 
  -6   2   8        0.17        2.18      2.35 o 
  -5   2   8      109.64      106.87      5.64 o 
  -4   2   8      265.40      264.52      5.90 o 
  -3   2   8      320.42      285.22      3.98 o 
  -2   2   8       52.21       49.36      1.62 o 
  -1   2   8     1468.37     1595.48     26.26 o 
   0   2   8      233.92      240.48      4.61 o 
   1   2   8        2.23        3.85      0.69 o 
   2   2   8     1886.44     2080.04     59.47 o 
   3   2   8       77.95       91.33      3.54 o 
   4   2   8        0.44        1.06      0.96 o 
   5   2   8       12.57       12.47      3.90 o 
   6   2   8        6.43        0.56      2.93 o 
  -5   3   8       50.07       47.81      4.21 o 
  -4   3   8      287.25      331.20      8.91 o 
  -3   3   8        0.36        1.81      1.17 o 
  -2   3   8       31.52       24.60      2.00 o 
  -1   3   8      744.84      814.85     15.51 o 
   0   3   8       35.08       36.68      2.47 o 
   1   3   8      214.27      208.74      4.53 o 
   2   3   8       42.46       33.44      2.00 o 
   3   3   8       48.03       46.57      3.08 o 
   4   3   8        0.62        1.02      0.89 o 
   5   3   8       15.81       15.57      3.69 o 
  -5   4   8       12.07       14.78      2.84 o 
  -4   4   8      909.48      932.42     25.23 o 
  -3   4   8        0.05        0.90      1.47 o 
  -2   4   8      848.24      824.38     15.05 o 
  -1   4   8      318.07      296.33      8.44 o 
   0   4   8      114.62      112.45      4.96 o 
   1   4   8      309.45      334.23      6.19 o 
   2   4   8       20.62       15.90      2.13 o 
   3   4   8        1.72        2.08      1.39 o 
   4   4   8       66.91       68.33      3.43 o 
   5   4   8       69.62       68.60      5.40 o 
  -4   5   8       71.99       76.32      4.41 o 
  -3   5   8      409.17      413.00     15.77 o 
  -2   5   8      116.90      105.21      4.56 o 
  -1   5   8      126.40      135.19      5.97 o 
   0   5   8      694.68      705.40     11.49 o 
   1   5   8     1007.05     1055.25     20.46 o 
   2   5   8       81.96       85.75      3.73 o 
   3   5   8       55.19       47.93      2.62 o 
   4   5   8       21.22       22.48      3.60 o 
  -3   6   8       16.62       19.88      2.93 o 
  -2   6   8       52.61       62.71      4.45 o 
  -1   6   8       12.41       12.62      3.58 o 
   0   6   8        4.83        4.57      1.47 o 
   1   6   8      365.84      398.64     12.95 o 
   2   6   8       25.20       20.02      2.57 o 
   3   6   8        6.27        3.99      2.13 o 
  -2   7   8       18.24       13.17      9.27 o 
  -1   7   8      186.81      191.00     10.53 o 
   0   7   8        0.55       -0.10      4.54 o 
   1   7   8        9.79        8.00      2.80 o 
   2   7   8       97.64       84.77     11.19 o 
  -6   1   9       32.62       30.38      4.38 o 
  -5   1   9       56.03       58.67      4.99 o 
  -4   1   9       36.13       28.77      2.09 o 
  -3   1   9      158.39      143.46      3.36 o 
  -2   1   9     2332.88     2610.33     34.70 o 
  -1   1   9     2815.09     3187.59     48.76 o 
   0   1   9      625.50      589.03     10.73 o 
   1   1   9       32.76       44.22      1.39 o 
   2   1   9     1794.13     1937.84     22.92 o 
   3   1   9       93.42       93.21      3.48 o 
   4   1   9       26.17       22.19      4.35 o 
   5   1   9      175.86      181.61     13.11 o 
   6   1   9       20.34       12.83      9.12 o 
  -6   2   9      393.55      403.48     27.47 o 
  -5   2   9       73.43       77.51      4.74 o 
  -4   2   9       76.33       67.16      4.42 o 
  -3   2   9      329.78      322.88      5.16 o 
  -2   2   9      541.47      549.29      7.20 o 
  -1   2   9       65.92       69.35      1.59 o 
   0   2   9     1881.30     1793.53     43.43 o 
   1   2   9     1788.62     1885.76     37.54 o 
   2   2   9     4956.52     5447.91    111.77 o 
   3   2   9      264.64      260.58      5.29 o 
   4   2   9      122.98      126.16      3.91 o 
   5   2   9      171.34      172.55      9.67 o 
   6   2   9      145.58      152.17     11.43 o 
  -5   3   9      242.65      263.23     13.36 o 
  -4   3   9       45.28       47.14      2.91 o 
  -3   3   9     1351.51     1388.76     18.02 o 
  -2   3   9      638.56      625.71      9.21 o 
  -1   3   9     1652.04     1656.21     29.77 o 
   0   3   9      856.06      902.33     14.12 o 
   1   3   9      548.06      521.90     11.20 o 
   2   3   9      196.44      204.48      6.07 o 
   3   3   9     1117.47     1148.01     18.07 o 
   4   3   9      285.75      285.33      9.14 o 
   5   3   9      443.98      468.22     22.56 o 
  -5   4   9        8.32        5.90      4.49 o 
  -4   4   9        0.76        1.24      1.55 o 
  -3   4   9        8.62        5.64      1.69 o 
  -2   4   9      798.73      775.54     11.65 o 
  -1   4   9      256.03      257.29      8.59 o 
   0   4   9      857.78      904.89     13.64 o 
   1   4   9      159.87      145.55      4.11 o 
   2   4   9      848.09      847.79     28.09 o 
   3   4   9       77.60       75.71      3.32 o 
   4   4   9       10.78        9.08      2.17 o 
   5   4   9        6.37        2.35      2.68 o 
  -4   5   9       19.33       13.15      6.21 o 
  -3   5   9       12.75        8.15      2.53 o 
  -2   5   9       54.85       51.00      2.95 o 
  -1   5   9       15.87       20.24      5.46 o 
   0   5   9        1.04        0.58      2.51 o 
   1   5   9      208.18      213.20      6.49 o 
   2   5   9       32.01       29.50      2.49 o 
   3   5   9       31.97       22.98      2.35 o 
   4   5   9        5.87        6.25      2.81 o 
  -3   6   9       20.00       24.72      2.37 o 
  -2   6   9      604.74      640.29     22.45 o 
  -1   6   9      239.48      248.98     10.88 o 
   0   6   9       11.73        9.45      2.71 o 
   1   6   9      100.53       96.45      4.90 o 
   2   6   9      227.75      230.49     10.72 o 
   3   6   9        3.45        1.78      1.48 o 
  -2   7   9        8.90        6.50      2.73 o 
  -1   7   9      129.75      135.85      8.02 o 
   0   7   9      186.59      208.22      8.76 o 
   1   7   9      143.05      147.49      8.84 o 
   2   7   9      119.67      143.83     49.07 o 
  -6   0  10        1.62        2.16      1.97 o 
  -5   0  10      207.63      206.52     11.39 o 
  -4   0  10      337.70      336.02     10.25 o 
  -3   0  10      321.90      304.52      7.11 o 
  -2   0  10      385.08      440.30      5.56 o 
  -1   0  10      671.79      759.55     18.34 o 
   0   0  10     2698.23     3025.76     71.62 o 
   1   0  10     2106.14     2072.47     55.20 o 
   2   0  10        0.17        0.58      0.46 o 
   3   0  10     1448.46     1495.66     46.09 o 
   4   0  10      377.72      416.93      9.65 o 
   5   0  10      696.84      744.41     64.02 o 
   6   0  10        1.64        0.89      2.24 o 
  -6   1  10       13.48       13.13      3.23 o 
  -5   1  10       34.87       32.35      3.10 o 
  -4   1  10     2085.33     2116.67     26.26 o 
  -3   1  10      465.41      449.94      4.75 o 
  -2   1  10      478.36      457.03      4.57 o 
  -1   1  10      299.60      331.45      2.77 o 
   0   1  10      394.13      452.31      8.40 o 
   1   1  10        0.01        0.49      0.37 o 
   2   1  10      640.40      610.37      9.88 o 
   3   1  10        6.74       11.44      2.70 o 
   4   1  10      517.51      490.17     23.88 o 
   5   1  10        8.89        7.07      3.31 o 
   6   1  10       94.27       88.44      8.59 o 
  -6   2  10       11.35       10.05      6.30 o 
  -5   2  10        5.46        3.64      1.97 o 
  -4   2  10      281.76      262.95      5.27 o 
  -3   2  10      612.73      618.12     11.24 o 
  -2   2  10      884.04      922.32     11.41 o 
  -1   2  10      143.92      149.20      2.19 o 
   0   2  10      711.02      752.20     42.39 o 
   1   2  10      289.85      303.47      3.75 o 
   2   2  10      319.98      328.61      6.72 o 
   3   2  10        1.12        0.39      1.13 o 
   4   2  10       70.90       71.62      2.90 o 
   5   2  10        3.89        3.48      2.05 o 
   6   2  10        2.60       -0.16      2.52 o 
  -5   3  10        4.62        2.97      2.48 o 
  -4   3  10       24.54       19.26      2.08 o 
  -3   3  10      310.27      303.09      7.58 o 
  -2   3  10       90.50       95.06      2.79 o 
  -1   3  10       65.22       68.86      2.62 o 
   0   3  10      355.11      359.97      7.42 o 
   1   3  10       43.60       48.77      2.16 o 
   2   3  10      845.07      814.63     17.64 o 
   3   3  10       20.07       19.21      5.15 o 
   4   3  10       61.71       55.66      3.04 o 
   5   3  10       54.60       46.92      3.99 o 
  -5   4  10      202.87      207.99     16.14 o 
  -4   4  10      384.54      376.72     12.12 o 
  -3   4  10       31.33       36.06      2.23 o 
  -2   4  10        0.07        0.07      1.84 o 
  -1   4  10      688.40      659.16     16.41 o 
   0   4  10      824.69      880.44     13.74 o 
   1   4  10       24.48       21.09      2.19 o 
   2   4  10      191.96      183.77      4.47 o 
   3   4  10        0.20        1.06      0.89 o 
   4   4  10        0.89        1.53      1.14 o 
   5   4  10      128.78      145.09     10.87 o 
  -4   5  10      428.13      435.17     17.90 o 
  -3   5  10        0.00        0.96      1.12 o 
  -2   5  10        3.26        1.28      1.23 o 
  -1   5  10       69.16       70.49      4.47 o 
   0   5  10      635.17      641.85     15.69 o 
   1   5  10      397.23      365.98     10.84 o 
   2   5  10       54.08       62.82      3.20 o 
   3   5  10      162.69      156.19      5.77 o 
   4   5  10      419.70      437.52     16.72 o 
  -3   6  10      142.70      150.10      6.70 o 
  -2   6  10       87.29       83.53      5.06 o 
  -1   6  10      408.51      444.18     16.62 o 
   0   6  10       42.09       39.97      2.93 o 
   1   6  10      381.25      392.28     12.53 o 
   2   6  10       41.92       39.65      5.35 o 
   3   6  10       55.60       57.28      3.67 o 
  -2   7  10       81.08       98.80     21.92 o 
  -1   7  10        6.42        7.97      3.32 o 
   0   7  10       24.75       27.98      4.41 o 
   1   7  10      144.01      145.90      8.83 o 
  -6   1  11       74.74       74.81      7.32 o 
  -5   1  11      441.09      430.94     21.31 o 
  -4   1  11        3.07        1.67      1.05 o 
  -3   1  11       45.12       44.08      1.66 o 
  -2   1  11      656.68      679.14      5.76 o 
  -1   1  11      540.00      534.06      5.26 o 
   0   1  11     1242.48     1363.46     24.35 o 
   1   1  11      291.71      293.07      2.96 o 
   2   1  11     1331.15     1308.59     23.97 o 
   3   1  11       20.46       15.34      2.82 o 
   4   1  11      107.79       94.51      4.34 o 
   5   1  11       57.14       63.80      5.03 o 
   6   1  11       23.49       20.15      4.45 o 
  -6   2  11       38.62       39.74      4.95 o 
  -5   2  11       15.83       12.00      2.72 o 
  -4   2  11      459.86      481.16     11.04 o 
  -3   2  11      557.89      528.46      8.83 o 
  -2   2  11      939.00      914.16     11.69 o 
  -1   2  11       61.13       59.12      1.65 o 
   0   2  11     2593.69     2762.43     89.16 o 
   1   2  11        0.06        0.91      0.44 o 
   2   2  11      259.69      276.58     10.35 o 
   3   2  11      709.71      727.69     12.05 o 
   4   2  11       74.52       68.69      2.62 o 
   5   2  11       49.63       43.19     10.45 o 
  -5   3  11      172.52      174.43     12.63 o 
  -4   3  11       29.99       28.56      2.11 o 
  -3   3  11      983.55     1000.80     13.65 o 
  -2   3  11        0.59        0.49      0.72 o 
  -1   3  11      458.58      459.24     16.09 o 
   0   3  11       18.71       10.32      1.37 o 
   1   3  11      315.26      309.89      5.57 o 
   2   3  11      202.94      184.25      3.67 o 
   3   3  11      518.98      545.54     14.03 o 
   4   3  11       27.78       25.08      2.68 o 
   5   3  11        0.92        1.83      2.24 o 
  -5   4  11       26.67       16.29     11.40 o 
  -4   4  11       92.05       84.13      4.63 o 
  -3   4  11        0.13        1.00      0.67 o 
  -2   4  11      404.44      382.97      8.14 o 
  -1   4  11        2.97        3.87      1.95 o 
   0   4  11      213.25      224.26      5.40 o 
   1   4  11      257.01      247.26      5.51 o 
   2   4  11       55.35       54.48      3.59 o 
   3   4  11       12.78       16.75      2.24 o 
   4   4  11        3.57        3.78      1.59 o 
   5   4  11        9.11       10.87      6.29 o 
  -4   5  11       12.51        9.69      5.74 o 
  -3   5  11       16.78       15.44      2.01 o 
  -2   5  11        0.01        0.26      1.51 o 
  -1   5  11      195.23      201.85     16.68 o 
   0   5  11        0.01        1.06      1.37 o 
   1   5  11       20.66       17.94      3.49 o 
   2   5  11        0.56        0.81      1.12 o 
   3   5  11        6.64        6.98      2.55 o 
   4   5  11        4.41        2.10      2.51 o 
  -3   6  11      145.96      149.24     10.32 o 
  -2   6  11      127.26      116.93      7.29 o 
  -1   6  11      135.96      124.42      6.88 o 
   0   6  11        2.10        4.82      1.74 o 
   1   6  11        3.64        3.41      2.91 o 
   2   6  11      496.82      488.12     23.53 o 
   3   6  11        0.44        0.33      1.51 o 
  -1   7  11       58.01       72.68      5.46 o 
   0   7  11       21.30       18.94     10.02 o 
   1   7  11       14.11       12.40      4.17 o 
  -6   0  12       11.84        9.72      6.02 o 
  -5   0  12      139.18      121.40      8.86 o 
  -4   0  12     1941.52     1945.36     34.77 o 
  -3   0  12     1439.02     1471.06     28.22 o 
  -2   0  12       29.94       40.83      1.25 o 
  -1   0  12     2472.56     2737.89     34.24 o 
   0   0  12     1639.54     1752.98     54.07 o 
   1   0  12      425.90      394.57      8.52 o 
   2   0  12        9.19        2.78      0.98 o 
   3   0  12       79.45       89.86      7.82 o 
   4   0  12      432.75      464.93     11.84 o 
   5   0  12      349.53      379.77     24.10 o 
   6   0  12      361.47      440.75     38.96 o 
  -6   1  12       86.60       89.42      7.96 o 
  -5   1  12      315.75      302.23     13.74 o 
  -4   1  12       99.42      101.35      2.77 o 
  -3   1  12      637.49      610.63      6.55 o 
  -2   1  12        0.05        0.64      0.28 o 
  -1   1  12     3099.12     3291.21     37.61 o 
   0   1  12        9.67        8.73      0.58 o 
   1   1  12      573.53      553.85      6.67 o 
   2   1  12     6603.99     7614.21    124.75 o 
   3   1  12      317.99      330.76      6.60 o 
   4   1  12       86.20       83.26      3.74 o 
   5   1  12      310.52      323.03     15.49 o 
   6   1  12       21.55       17.08      3.37 o 
  -6   2  12       24.75       22.72      4.89 o 
  -5   2  12      199.16      203.92      8.22 o 
  -4   2  12        0.33        0.10      0.94 o 
  -3   2  12      463.33      439.85     10.87 o 
  -2   2  12      547.02      577.28     13.29 o 
  -1   2  12        0.53        0.37      0.71 o 
   0   2  12       19.06       20.16      0.77 o 
   1   2  12      207.71      214.38      3.53 o 
   2   2  12     1085.73     1120.82     13.05 o 
   3   2  12       33.43       36.55      2.78 o 
   4   2  12      212.79      220.28      6.52 o 
   5   2  12      141.57      149.91      9.91 o 
  -5   3  12        2.03        1.34      2.31 o 
  -4   3  12        9.53        9.11      3.18 o 
  -3   3  12      171.64      142.87      5.23 o 
  -2   3  12      365.70      349.64      6.54 o 
  -1   3  12       10.13       11.34      1.05 o 
   0   3  12      215.46      248.03      6.22 o 
   1   3  12      398.92      369.28      6.35 o 
   2   3  12       78.41       77.35      2.23 o 
   3   3  12       79.05       74.69      4.62 o 
   4   3  12       22.76       21.43      2.38 o 
   5   3  12       47.57       52.33      6.13 o 
  -5   4  12        2.07        2.66      3.16 o 
  -4   4  12      552.98      483.66     36.22 o 
  -3   4  12      126.09      129.23      4.31 o 
  -2   4  12      230.80      236.01      5.65 o 
  -1   4  12      335.18      375.56     10.25 o 
   0   4  12      677.55      639.75     12.36 o 
   1   4  12     1105.69     1176.24     26.82 o 
   2   4  12     1120.70     1113.75     15.71 o 
   3   4  12       59.52       52.70      2.57 o 
   4   4  12      191.10      188.26      7.09 o 
   5   4  12      207.29      203.13     14.57 o 
  -4   5  12       30.75       27.64      3.84 o 
  -3   5  12      110.61      113.94      4.89 o 
  -2   5  12      327.06      326.35     11.56 o 
  -1   5  12      884.40      907.65     23.74 o 
   0   5  12      520.35      513.78     12.72 o 
   1   5  12      329.31      320.68     14.09 o 
   2   5  12      327.64      328.94     11.35 o 
   3   5  12      314.40      324.14     13.14 o 
   4   5  12        6.92        6.74      2.27 o 
  -3   6  12       45.87       46.88      4.66 o 
  -2   6  12      134.60      140.85      8.25 o 
  -1   6  12      100.87      108.64      8.13 o 
   0   6  12       36.91       31.53      5.94 o 
   1   6  12       63.55       66.50      5.09 o 
   2   6  12      166.50      171.50      8.57 o 
   3   6  12       92.24       94.06     10.04 o 
  -1   7  12       31.39       27.05      3.50 o 
   0   7  12        2.93        3.72      2.40 o 
   1   7  12      106.38      109.33      7.21 o 
  -6   1  13      309.46      344.86     24.57 o 
  -5   1  13       32.36       31.41      2.66 o 
  -4   1  13       26.76       25.72      2.29 o 
  -3   1  13      301.78      300.78      3.70 o 
  -2   1  13      659.68      691.08      6.54 o 
  -1   1  13      674.44      703.55      8.45 o 
   0   1  13       18.79       13.57      0.58 o 
   1   1  13      356.95      332.98      4.85 o 
   2   1  13      498.29      452.66     11.10 o 
   3   1  13        2.32        1.90      2.90 o 
   4   1  13      398.63      406.09     10.24 o 
   5   1  13        4.75        4.78      3.59 o 
   6   1  13      129.93      137.92     15.29 o 
  -6   2  13      145.02      163.43     11.78 o 
  -5   2  13      194.16      206.29      9.53 o 
  -4   2  13        3.62        3.39      1.67 o 
  -3   2  13      738.35      658.47     34.17 o 
  -2   2  13      260.93      254.14      5.11 o 
  -1   2  13     1452.36     1572.96     29.84 o 
   0   2  13      481.36      565.91      8.96 o 
   1   2  13       90.10       62.30      2.88 o 
   2   2  13       67.39       54.12      5.39 o 
   3   2  13     1488.86     1545.73     23.89 o 
   4   2  13       62.09       61.33      3.34 o 
   5   2  13        0.47        2.67      3.05 o 
  -5   3  13       19.97       19.82     11.36 o 
  -4   3  13      398.93      407.53     13.37 o 
  -3   3  13     2259.23     2154.95     66.37 o 
  -2   3  13      241.26      217.14      4.60 o 
  -1   3  13       25.97       24.77      2.45 o 
   0   3  13     2805.34     2948.96     74.13 o 
   1   3  13       81.05       74.68      2.91 o 
   2   3  13       28.80       26.29      1.50 o 
   3   3  13       47.99       38.88      3.18 o 
   4   3  13      173.63      184.72      7.86 o 
   5   3  13       23.59       28.11      9.63 o 
  -5   4  13      355.85      400.25     27.53 o 
  -4   4  13       40.44       34.46      4.32 o 
  -3   4  13       28.02       29.18      2.68 o 
  -2   4  13       47.14       56.56      4.43 o 
  -1   4  13       17.40       22.08      6.41 o 
   0   4  13      169.81      166.99      5.33 o 
   1   4  13      303.60      283.91      7.69 o 
   2   4  13      475.87      410.22     25.47 o 
   3   4  13       43.00       44.52      2.34 o 
   4   4  13        1.81        3.25      1.56 o 
   5   4  13       99.86       93.72      8.00 o 
  -4   5  13       92.19      106.64      5.97 o 
  -3   5  13       22.35       17.58      2.37 o 
  -2   5  13       18.33       17.51      5.18 o 
  -1   5  13        0.98        0.92      3.51 o 
   0   5  13       34.66       35.99      2.88 o 
   1   5  13      261.76      268.84      7.41 o 
   2   5  13       53.33       44.05      3.95 o 
   3   5  13        7.38        5.34      2.53 o 
   4   5  13       42.38       39.07      4.61 o 
  -3   6  13      110.36      118.59     10.19 o 
  -2   6  13      361.29      351.15     17.58 o 
  -1   6  13       47.45       62.16      6.61 o 
   0   6  13       21.36       21.31      5.12 o 
   1   6  13        5.09        3.55      2.82 o 
   2   6  13        0.01        0.33      1.54 o 
   3   6  13       91.80       87.67      7.20 o 
  -1   7  13       17.83       15.23      3.15 o 
   0   7  13      269.79      279.65     13.54 o 
   1   7  13       11.94       11.03      4.09 o 
  -6   0  14      137.87      150.82     17.32 o 
  -5   0  14       43.72       39.73      5.76 o 
  -4   0  14     1778.67     1664.33     25.99 o 
  -3   0  14        0.50        1.04      0.55 o 
  -2   0  14      345.00      302.91      7.37 o 
  -1   0  14     6009.69     7114.04     98.09 o 
   0   0  14     2345.94     2529.18     34.52 o 
   1   0  14      446.93      447.85      7.93 o 
   2   0  14      652.69      660.68     14.89 o 
   3   0  14        6.44        3.67      1.59 o 
   4   0  14       13.15       10.39      5.11 o 
   5   0  14        4.79        0.94      3.30 o 
   6   0  14       54.52       62.00     10.52 o 
  -6   1  14        2.18        0.73      1.62 o 
  -5   1  14        0.05        0.54      0.95 o 
  -4   1  14       46.92       43.78      2.33 o 
  -3   1  14     1218.43     1162.27     12.65 o 
  -2   1  14      235.19      223.81      3.12 o 
  -1   1  14       67.99       45.10      1.50 o 
   0   1  14        8.26        6.48      0.73 o 
   1   1  14      310.58      325.08      4.72 o 
   2   1  14      301.92      295.89      5.48 o 
   3   1  14       53.19       51.28      3.53 o 
   4   1  14      377.84      378.03      9.68 o 
   5   1  14      353.94      392.20     21.08 o 
  -6   2  14       14.11       10.05      8.15 o 
  -5   2  14       10.79        8.23      4.13 o 
  -4   2  14      111.95       94.87      3.53 o 
  -3   2  14      149.21      153.62      5.22 o 
  -2   2  14      745.76      702.91     12.22 o 
  -1   2  14        2.85        3.95      1.01 o 
   0   2  14      322.27      369.45      8.06 o 
   1   2  14        3.49        2.47      0.96 o 
   2   2  14       84.58       81.41      3.82 o 
   3   2  14      769.28      783.50     15.17 o 
   4   2  14        8.49        3.49      2.03 o 
   5   2  14       50.26       56.14      7.92 o 
  -5   3  14       30.03       29.93      6.25 o 
  -4   3  14       47.35       44.67      2.36 o 
  -3   3  14      571.58      605.74     28.41 o 
  -2   3  14        0.01       -0.10      0.58 o 
  -1   3  14      190.59      172.64      7.55 o 
   0   3  14        6.53        3.62      0.69 o 
   1   3  14       62.37       58.70      1.74 o 
   2   3  14        0.19        0.29      0.71 o 
   3   3  14       63.83       66.16      3.44 o 
   4   3  14       78.61       69.42      4.23 o 
   5   3  14       14.51       10.90      8.31 o 
  -5   4  14       82.57       87.11      7.88 o 
  -4   4  14       13.03        7.83      4.12 o 
  -3   4  14        0.53        1.25      0.95 o 
  -2   4  14       14.86       21.72      3.93 o 
  -1   4  14       32.66       39.59     11.40 o 
   0   4  14      582.78      590.15      9.40 o 
   1   4  14      205.12      188.22      4.37 o 
   2   4  14      518.74      533.73     11.50 o 
   3   4  14       74.27       70.21      3.36 o 
   4   4  14        3.17        3.50      1.49 o 
  -4   5  14       55.52       43.72      6.85 o 
  -3   5  14      540.37      593.44     24.26 o 
  -2   5  14        3.38        3.44      1.81 o 
  -1   5  14      245.74      258.18      9.53 o 
   0   5  14       94.85       90.30      3.67 o 
   1   5  14      354.59      334.33     10.14 o 
   2   5  14       23.74       20.72      2.63 o 
   3   5  14       43.37       43.08      3.78 o 
   4   5  14        0.36        1.87      1.23 o 
  -3   6  14        0.06        0.32      1.52 o 
  -2   6  14       76.17       78.24      4.21 o 
  -1   6  14       65.67       62.21      6.12 o 
   0   6  14       64.53       64.63      5.20 o 
   1   6  14      169.43      197.68      9.65 o 
   2   6  14      314.80      333.12      7.77 o 
   3   6  14       57.60       54.56      4.52 o 
  -1   7  14        1.60        1.73      1.95 o 
   0   7  14      192.75      200.33     10.66 o 
   1   7  14        2.78        4.66      2.99 o 
  -6   1  15       15.48       12.47     12.83 o 
  -5   1  15      338.31      332.78     12.49 o 
  -4   1  15        4.52        6.20      1.96 o 
  -3   1  15      634.15      601.22     11.29 o 
  -2   1  15       94.94       83.67      1.92 o 
  -1   1  15      267.59      303.36      7.03 o 
   0   1  15      590.71      620.66      6.73 o 
   1   1  15      268.99      249.27      3.76 o 
   2   1  15       59.99       53.53      2.12 o 
   3   1  15       24.83       18.65      2.24 o 
   4   1  15        6.60        7.75      2.45 o 
   5   1  15       10.58       10.33      6.74 o 
  -5   2  15      121.71      128.40      8.53 o 
  -4   2  15      181.55      177.62      5.09 o 
  -3   2  15        1.97        3.50      1.29 o 
  -2   2  15      401.77      403.76      8.60 o 
  -1   2  15     1141.79     1180.46     18.06 o 
   0   2  15     1474.71     1505.61     17.83 o 
   1   2  15      694.45      660.33     11.58 o 
   2   2  15       49.29       32.99      1.80 o 
   3   2  15     1124.66     1122.81     19.29 o 
   4   2  15      224.74      229.07      8.43 o 
   5   2  15       81.08       81.02      6.98 o 
  -5   3  15      380.50      410.92     11.65 o 
  -4   3  15      158.12      159.49      8.72 o 
  -3   3  15       17.22       13.13      2.02 o 
  -2   3  15      679.19      680.27     18.04 o 
  -1   3  15      349.62      329.31     11.32 o 
   0   3  15      506.97      491.42     11.71 o 
   1   3  15      306.56      281.67      6.00 o 
   2   3  15      684.35      689.19     10.47 o 
   3   3  15     2594.71     2770.52     47.56 o 
   4   3  15      355.91      378.51     11.68 o 
   5   3  15        0.10        1.61      1.77 o 
  -5   4  15      118.77      112.80      9.08 o 
  -4   4  15       65.23       70.31      4.78 o 
  -3   4  15        0.35        0.86      1.58 o 
  -2   4  15      939.89      928.36     20.00 o 
  -1   4  15      702.89      662.43     15.21 o 
   0   4  15       17.87       16.76      1.79 o 
   1   4  15      535.18      522.54     16.36 o 
   2   4  15        5.69        5.79      1.54 o 
   3   4  15       37.24       34.86      2.60 o 
   4   4  15       75.09       72.69      4.97 o 
  -4   5  15       24.48       15.78     14.21 o 
  -3   5  15       62.64       60.58      9.59 o 
  -2   5  15        0.88       -0.09      1.74 o 
  -1   5  15       90.77       82.95      6.36 o 
   0   5  15       46.91       43.92      2.50 o 
   1   5  15       63.14       59.19      4.03 o 
   2   5  15      115.73      119.89      6.36 o 
   3   5  15        5.33        4.50      2.43 o 
   4   5  15        2.46        0.51      1.35 o 
  -3   6  15       17.61       13.34     12.33 o 
  -2   6  15      140.88      164.86      7.02 o 
  -1   6  15      323.97      323.24     16.76 o 
   0   6  15       15.04       13.32      3.70 o 
   1   6  15        2.05        4.28      2.96 o 
   2   6  15       47.90       44.74      6.09 o 
   3   6  15      151.18      149.50      8.07 o 
  -1   7  15      399.12      460.92     24.01 o 
   0   7  15       50.78       51.03      5.28 o 
  -6   0  16       12.81       17.01     11.46 o 
  -5   0  16       59.19       58.27      3.80 o 
  -4   0  16       26.06       23.11      1.85 o 
  -3   0  16     3255.15     3037.05    117.29 o 
  -2   0  16      189.89      212.55      4.75 o 
  -1   0  16     1392.12     1508.09     20.01 o 
   0   0  16       95.58      105.92      2.50 o 
   1   0  16      146.49      129.29     13.72 o 
   2   0  16        3.12        1.24      0.66 o 
   3   0  16      482.13      467.56     22.12 o 
   4   0  16      128.47      139.86      8.75 o 
   5   0  16      675.04      779.43     26.51 o 
  -6   1  16      213.02      252.95     24.73 o 
  -5   1  16        9.54       10.82      3.74 o 
  -4   1  16      191.58      182.81      4.67 o 
  -3   1  16       57.80       50.90      1.83 o 
  -2   1  16      187.08      170.58      3.75 o 
  -1   1  16      181.95      200.88      3.83 o 
   0   1  16     1799.99     1991.69     22.96 o 
   1   1  16     1513.02     1649.91     18.87 o 
   2   1  16      328.58      311.73      5.35 o 
   3   1  16       85.48       80.27      5.07 o 
   4   1  16      102.88      103.54      4.30 o 
   5   1  16        3.21        1.50      3.88 o 
  -5   2  16        1.02        1.45      2.23 o 
  -4   2  16       16.53       19.56      1.68 o 
  -3   2  16     1398.99     1295.63     29.49 o 
  -2   2  16      449.88      437.04      7.90 o 
  -1   2  16      748.64      758.35      9.28 o 
   0   2  16        0.25        0.48      0.35 o 
   1   2  16      220.51      234.15      6.19 o 
   2   2  16       32.77       34.32      2.23 o 
   3   2  16      104.10       93.78      5.33 o 
   4   2  16        2.43        1.50      1.59 o 
   5   2  16      100.91      107.53      7.34 o 
  -5   3  16       91.92      107.31      7.81 o 
  -4   3  16       75.54       76.98      4.93 o 
  -3   3  16      338.11      330.86      8.78 o 
  -2   3  16      523.04      524.72     10.55 o 
  -1   3  16       72.50       63.16      2.03 o 
   0   3  16      176.20      172.52      3.14 o 
   1   3  16        9.87       12.88      3.77 o 
   2   3  16        0.09        5.41      5.20 o 
   3   3  16      325.58      299.35     14.96 o 
   4   3  16       37.71       33.01      2.92 o 
   5   3  16       10.66        9.18      2.95 o 
  -5   4  16      106.26      103.50      8.70 o 
  -4   4  16       21.99       20.70      4.02 o 
  -3   4  16      972.59      991.12     43.30 o 
  -2   4  16      315.69      288.53     14.51 o 
  -1   4  16       12.49       18.56      6.20 o 
   0   4  16        2.76        6.35      1.70 o 
   1   4  16     1175.46     1132.85     28.36 o 
   2   4  16      130.39      128.56      4.99 o 
   3   4  16       53.93       56.81      3.34 o 
   4   4  16      200.92      205.88      6.48 o 
  -4   5  16      911.09     1004.30     24.57 o 
  -3   5  16        0.04        0.70      2.70 o 
  -2   5  16       66.48       63.34      3.31 o 
  -1   5  16      433.10      399.02     17.41 o 
   0   5  16      609.23      609.76     15.33 o 
   1   5  16       23.70       26.80      3.78 o 
   2   5  16      495.38      495.84     17.19 o 
   3   5  16        1.33        2.99      1.92 o 
   4   5  16      184.64      188.27     11.35 o 
  -3   6  16       82.77       77.53      6.30 o 
  -2   6  16       12.49        8.38      6.04 o 
  -1   6  16      130.20      142.75      9.17 o 
   0   6  16       21.83       17.07      4.85 o 
   1   6  16      230.92      260.13     12.34 o 
   2   6  16        6.96        3.33      1.91 o 
   3   6  16       11.01        9.60      5.19 o 
   0   7  16       20.13       22.42      4.33 o 
  -6   1  17        9.89        4.73     10.20 o 
  -5   1  17      103.70      111.26      6.70 o 
  -4   1  17      273.79      240.75      5.62 o 
  -3   1  17       90.76       80.02      1.86 o 
  -2   1  17      927.49      902.08     15.54 o 
  -1   1  17     1070.91     1113.94     12.14 o 
   0   1  17      131.64      131.51      3.03 o 
   1   1  17     1433.19     1480.58     19.20 o 
   2   1  17        0.13        0.05      0.71 o 
   3   1  17      306.54      299.81      7.90 o 
   4   1  17      200.04      198.04      7.46 o 
   5   1  17        6.60        6.58      3.06 o 
  -5   2  17      205.46      212.53     14.41 o 
  -4   2  17      233.23      235.88      9.65 o 
  -3   2  17       55.82       47.73      2.14 o 
  -2   2  17      901.88      918.07     22.84 o 
  -1   2  17        9.93        5.37      0.88 o 
   0   2  17      289.16      273.29      5.00 o 
   1   2  17        0.02        1.12      1.03 o 
   2   2  17      137.58      123.80      3.54 o 
   3   2  17      896.42      887.11     15.22 o 
   4   2  17      425.42      442.34     19.18 o 
   5   2  17        1.12        0.49      1.97 o 
  -5   3  17      196.28      195.62     29.95 o 
  -4   3  17       19.09       11.36      5.83 o 
  -3   3  17        4.79        3.09      1.33 o 
  -2   3  17       29.04       23.14      1.77 o 
  -1   3  17      346.23      316.29      6.83 o 
   0   3  17       19.90       19.00      2.22 o 
   1   3  17      291.91      274.09      6.96 o 
   2   3  17      137.52      142.95     13.23 o 
   3   3  17        8.34       10.42      3.36 o 
   4   3  17        1.37        1.73      0.93 o 
   5   3  17        0.26        1.69      2.37 o 
  -4   4  17        5.36        3.49      2.67 o 
  -3   4  17      252.71      249.50     13.57 o 
  -2   4  17      122.63      114.06      4.84 o 
  -1   4  17       12.07       16.04      5.08 o 
   0   4  17       21.62       23.18      2.63 o 
   1   4  17       17.60       17.73      4.44 o 
   2   4  17      363.94      346.17     10.02 o 
   3   4  17       11.68       13.48      5.04 o 
   4   4  17       66.11       68.39      3.74 o 
  -4   5  17        1.15       -1.71      4.22 o 
  -3   5  17       21.63       21.51      4.80 o 
  -2   5  17       60.26       61.73      5.14 o 
  -1   5  17        4.30        3.21      1.88 o 
   0   5  17        9.48        9.42      3.50 o 
   1   5  17       14.24       17.40      4.10 o 
   2   5  17        1.71       -0.20      1.51 o 
   3   5  17       21.51       20.51      3.92 o 
  -3   6  17        0.79        1.17      2.21 o 
  -2   6  17      188.75      190.83     14.34 o 
  -1   6  17        0.36        1.54      1.74 o 
   0   6  17      288.00      317.67     14.39 o 
   1   6  17      171.08      181.01      6.42 o 
   2   6  17        2.95        2.31      1.52 o 
  -6   0  18      121.88      136.85     15.34 o 
  -5   0  18        0.32        0.48      3.21 o 
  -4   0  18     1391.98     1219.97     58.87 o 
  -3   0  18     1572.08     1522.17     60.31 o 
  -2   0  18       65.24       61.23      3.43 o 
  -1   0  18       19.28       27.19      1.06 o 
   0   0  18     1086.24     1116.48     18.36 o 
   1   0  18      566.21      595.54     13.91 o 
   2   0  18      424.80      432.54     29.50 o 
   3   0  18      958.60     1005.70     32.18 o 
   4   0  18      188.15      189.29     10.48 o 
   5   0  18       29.44       34.23      5.74 o 
  -5   1  18       33.10       31.68      3.85 o 
  -4   1  18       58.89       55.38      1.95 o 
  -3   1  18      395.61      374.06      6.06 o 
  -2   1  18     1510.88     1458.71     24.28 o 
  -1   1  18      285.51      284.77      4.23 o 
   0   1  18     1527.09     1612.06     16.83 o 
   1   1  18      475.90      460.69      6.32 o 
   2   1  18       97.08       94.13      2.63 o 
   3   1  18      117.01      127.79      4.53 o 
   4   1  18       15.37       15.95      3.01 o 
   5   1  18       74.79       72.39      6.38 o 
  -5   2  18      127.45      146.43     10.08 o 
  -4   2  18       23.51       22.44      3.33 o 
  -3   2  18        6.97        9.34      1.26 o 
  -2   2  18       38.64       47.98      5.32 o 
  -1   2  18       94.10      112.91      2.73 o 
   0   2  18      699.78      740.72     10.17 o 
   1   2  18        7.89        8.12      1.70 o 
   2   2  18       99.29       83.10      2.75 o 
   3   2  18      787.58      787.74     17.99 o 
   4   2  18       70.05       64.30      3.52 o 
   5   2  18      118.12      117.22      7.99 o 
  -5   3  18       42.76       40.49      6.64 o 
  -4   3  18       31.87       29.22      3.49 o 
  -3   3  18      164.81      158.55      6.75 o 
  -2   3  18      271.39      251.10      5.97 o 
  -1   3  18      142.73      141.30      3.55 o 
   0   3  18       13.42       11.44      1.45 o 
   1   3  18      548.99      551.57     11.08 o 
   2   3  18      675.15      663.41     10.42 o 
   3   3  18       15.72       24.23      4.27 o 
   4   3  18       64.52       59.86      3.88 o 
   5   3  18       29.59       31.76      3.94 o 
  -4   4  18      191.15      189.59      8.15 o 
  -3   4  18      298.44      298.08     15.56 o 
  -2   4  18        0.94        1.49      0.96 o 
  -1   4  18      342.97      335.38     10.80 o 
   0   4  18      186.37      159.19      5.32 o 
   1   4  18      316.37      292.59      8.55 o 
   2   4  18       12.87       13.82      4.09 o 
   3   4  18      803.06      798.01     22.03 o 
   4   4  18      197.14      216.56      8.69 o 
  -4   5  18       19.05       10.41      6.61 o 
  -3   5  18      345.53      366.20     18.46 o 
  -2   5  18      125.08      144.62      7.25 o 
  -1   5  18      116.96      122.90     16.92 o 
   0   5  18      690.61      695.47     22.61 o 
   1   5  18        2.06        2.48      1.13 o 
   2   5  18      341.06      364.99     13.76 o 
   3   5  18      117.58      124.12      5.19 o 
  -2   6  18        4.46        2.13      2.46 o 
  -1   6  18       58.79       62.79      6.22 o 
   0   6  18      175.98      177.30      9.60 o 
   1   6  18       39.22       33.95      5.71 o 
   2   6  18       98.47       97.04      6.20 o 
  -5   1  19       43.09       48.34      4.77 o 
  -4   1  19       22.71       22.58      2.99 o 
  -3   1  19       50.38       46.32      2.07 o 
  -2   1  19      574.45      568.88     14.20 o 
  -1   1  19       22.69       19.48      1.17 o 
   0   1  19        0.07        0.05      0.68 o 
   1   1  19      359.51      380.95      7.68 o 
   2   1  19      161.13      133.57      3.37 o 
   3   1  19       12.39        8.06      2.28 o 
   4   1  19      267.19      284.78     10.26 o 
   5   1  19      128.53      125.84      8.00 o 
  -5   2  19      569.43      604.46     13.16 o 
  -4   2  19        0.02        0.66      1.15 o 
  -3   2  19      502.73      533.45     12.80 o 
  -2   2  19     1074.77     1144.66     22.95 o 
  -1   2  19     1167.48     1158.66     24.43 o 
   0   2  19      346.19      363.11      5.64 o 
   1   2  19     1324.77     1385.15     24.18 o 
   2   2  19      224.40      220.47      7.18 o 
   3   2  19      204.25      192.91      6.35 o 
   4   2  19      157.01      157.87      6.23 o 
   5   2  19       61.79       58.50      7.02 o 
  -5   3  19      121.40      125.70      9.90 o 
  -4   3  19      626.24      677.53     21.34 o 
  -3   3  19       41.38       35.74      2.82 o 
  -2   3  19     3205.74     3276.99     47.46 o 
  -1   3  19       70.93       66.21      2.54 o 
   0   3  19      424.97      427.05      9.33 o 
   1   3  19        8.94        7.81      2.52 o 
   2   3  19      445.30      433.91      8.22 o 
   3   3  19       91.70       88.85      4.65 o 
   4   3  19      407.43      430.69     18.62 o 
   5   3  19        0.10        0.69      2.70 o 
  -4   4  19       80.14       77.34      7.62 o 
  -3   4  19       15.44       16.95      3.08 o 
  -2   4  19      214.52      216.05      8.16 o 
  -1   4  19       36.44       26.60      7.62 o 
   0   4  19      240.37      211.64      8.30 o 
   1   4  19      604.89      635.09     14.69 o 
   2   4  19       62.84       61.53      4.05 o 
   3   4  19      349.29      344.95     13.21 o 
   4   4  19       21.96       10.90      5.73 o 
  -4   5  19       38.79       40.65      5.19 o 
  -3   5  19       13.14       12.02      9.21 o 
  -2   5  19       60.03       56.77      4.93 o 
  -1   5  19      133.26      117.74      7.85 o 
   0   5  19       18.65       20.92      7.41 o 
   1   5  19        4.81        5.33      2.07 o 
   2   5  19       39.28       33.39      2.91 o 
   3   5  19        1.49        0.56      1.41 o 
  -2   6  19        2.22        2.53      2.92 o 
  -1   6  19      334.56      346.38     18.79 o 
   0   6  19        7.00        6.96      2.63 o 
   1   6  19      144.53      152.44      7.15 o 
   2   6  19       86.69       81.74      6.48 o 
  -5   0  20       24.60       27.86      5.72 o 
  -4   0  20       46.40       33.62      2.53 o 
  -3   0  20      402.77      356.92     10.35 o 
  -2   0  20      740.61      738.38     15.29 o 
  -1   0  20      252.97      259.68      4.28 o 
   0   0  20     3347.46     3686.87    146.93 o 
   1   0  20       70.52       80.34      6.56 o 
   2   0  20      616.58      675.53     15.50 o 
   3   0  20       42.69       40.06      4.46 o 
   4   0  20       70.07       65.76      8.24 o 
   5   0  20      389.34      388.26     17.68 o 
  -5   1  20      125.28      123.13      9.90 o 
  -4   1  20       25.22       25.06      2.31 o 
  -3   1  20      657.44      612.63      9.52 o 
  -2   1  20      491.33      470.02      9.34 o 
  -1   1  20      561.90      519.36      6.24 o 
   0   1  20      695.67      699.51      7.70 o 
   1   1  20      320.23      304.21      6.18 o 
   2   1  20       75.23       58.94      2.29 o 
   3   1  20      132.07      139.26      4.56 o 
   4   1  20        0.16       -0.62      1.44 o 
   5   1  20       59.98       67.80      8.13 o 
  -5   2  20       10.51        3.55      3.21 o 
  -4   2  20       27.57       25.18      2.13 o 
  -3   2  20       19.85       20.27      2.29 o 
  -2   2  20       16.32       19.45      3.78 o 
  -1   2  20      169.72      166.07      3.54 o 
   0   2  20       73.09       80.16      2.31 o 
   1   2  20       99.82      106.47      5.94 o 
   2   2  20        2.80        1.84      0.87 o 
   3   2  20      347.52      342.59      9.74 o 
   4   2  20      197.91      173.57      6.76 o 
   5   2  20        3.00        1.73      2.69 o 
  -5   3  20      220.43      229.75     15.19 o 
  -4   3  20       13.23       12.25      7.29 o 
  -3   3  20        0.75        0.89      1.34 o 
  -2   3  20       98.80       92.13      8.46 o 
  -1   3  20       31.98       26.74      2.57 o 
   0   3  20        6.86        3.90      1.28 o 
   1   3  20      163.19      154.87      4.48 o 
   2   3  20        1.69        1.54      1.43 o 
   3   3  20       53.56       46.80      3.47 o 
   4   3  20      335.99      291.19     14.44 o 
  -4   4  20      101.11       98.46      7.02 o 
  -3   4  20       26.26       27.54      3.37 o 
  -2   4  20      518.66      586.10     22.30 o 
  -1   4  20      143.67      138.93      8.49 o 
   0   4  20       25.33       26.17      4.96 o 
   1   4  20        0.04        0.70      1.51 o 
   2   4  20      256.83      255.11      9.85 o 
   3   4  20        2.24        2.20      1.32 o 
   4   4  20        8.98       10.03      4.22 o 
  -3   5  20      143.36      143.64      6.82 o 
  -2   5  20        8.26        6.70      2.72 o 
  -1   5  20       15.89       18.51     10.22 o 
   0   5  20       16.51       16.03      3.40 o 
   1   5  20      343.54      343.43     10.04 o 
   2   5  20       53.46       62.63      4.18 o 
   3   5  20      216.91      225.12     12.14 o 
  -2   6  20      216.16      251.14     26.29 o 
  -1   6  20        1.26        1.96      1.41 o 
   0   6  20       91.71       90.58      4.92 o 
   1   6  20        5.42        4.56      3.01 o 
   2   6  20      165.51      172.56      8.76 o 
  -5   1  21      255.13      297.61     11.09 o 
  -4   1  21      160.71      138.97      5.44 o 
  -3   1  21      249.27      230.42      5.54 o 
  -2   1  21      476.39      428.42     11.47 o 
  -1   1  21      146.93      149.79      2.56 o 
   0   1  21        0.24        0.39      0.58 o 
   1   1  21       57.86       52.25      1.59 o 
   2   1  21      221.02      196.67      6.13 o 
   3   1  21       26.27       25.71      2.66 o 
   4   1  21       71.35       76.15      4.25 o 
   5   1  21       71.93       67.54      9.30 o 
  -5   2  21      130.99      124.33     12.01 o 
  -4   2  21      325.15      319.13     19.10 o 
  -3   2  21      130.66      134.27      5.35 o 
  -2   2  21      679.93      687.81     15.17 o 
  -1   2  21      504.63      499.91      8.66 o 
   0   2  21        2.23        3.54      1.05 o 
   1   2  21      678.04      692.05     12.90 o 
   2   2  21      175.10      171.54      5.02 o 
   3   2  21      325.47      333.00      9.04 o 
   4   2  21       96.75      110.28      5.46 o 
   5   2  21      103.66      117.83      9.70 o 
  -5   3  21       32.49       19.44     12.01 o 
  -4   3  21      465.64      506.19     29.35 o 
  -3   3  21       79.28       84.84      4.89 o 
  -2   3  21       33.60       34.63      4.19 o 
  -1   3  21      281.07      275.05      7.75 o 
   0   3  21      905.99      894.73     17.47 o 
   1   3  21      164.70      160.69      4.34 o 
   2   3  21      334.56      332.62      9.15 o 
   3   3  21       31.61       28.53      2.99 o 
   4   3  21     1344.89     1327.83     22.56 o 
  -4   4  21       96.49      100.19      9.44 o 
  -3   4  21       50.41       49.70      4.24 o 
  -2   4  21       25.86       26.01      8.99 o 
  -1   4  21      835.10      896.03     21.67 o 
   0   4  21       54.50       37.35      4.35 o 
   1   4  21        6.97        7.62      2.64 o 
   2   4  21        8.87        7.82      3.59 o 
   3   4  21        0.76        1.75      1.43 o 
   4   4  21      182.05      177.71     11.09 o 
  -3   5  21       63.05       77.81      5.49 o 
  -2   5  21       34.71       37.71      5.91 o 
  -1   5  21      118.05       99.47      7.16 o 
   0   5  21       68.48       68.77      4.83 o 
   1   5  21       12.37        9.32      2.64 o 
   2   5  21       85.72       73.24      4.64 o 
   3   5  21       10.89        6.40      4.53 o 
  -2   6  21       50.25       48.43      7.72 o 
  -1   6  21      129.42      142.34      6.83 o 
   0   6  21        1.99        5.87      2.24 o 
   1   6  21       70.62       72.82      6.66 o 
   2   6  21        0.85        1.77      1.00 o 
  -5   0  22      402.47      457.44     18.24 o 
  -4   0  22       31.44       35.61      5.19 o 
  -3   0  22      402.26      391.61     13.12 o 
  -2   0  22      478.04      467.57     18.36 o 
  -1   0  22      248.95      237.67      7.25 o 
   0   0  22        4.41        7.90      2.20 o 
   1   0  22     1514.45     1572.31     29.23 o 
   2   0  22      813.99      864.36     25.05 o 
   3   0  22      294.12      310.17     12.29 o 
   4   0  22       56.11       56.85      4.62 o 
   5   0  22        9.46       10.69     12.62 o 
  -5   1  22        0.91       -0.29      2.10 o 
  -4   1  22      131.15      135.13      7.72 o 
  -3   1  22       41.53       38.10      2.19 o 
  -2   1  22     1467.86     1323.25     67.37 o 
  -1   1  22      292.27      306.70      5.36 o 
   0   1  22     1000.40      981.48     11.22 o 
   1   1  22      214.79      215.60      4.30 o 
   2   1  22     1008.80     1008.63     26.70 o 
   3   1  22        1.31        1.79      1.28 o 
   4   1  22       19.18       18.53      2.79 o 
   5   1  22        1.06        1.71      1.92 o 
  -5   2  22      180.23      213.80     22.70 o 
  -4   2  22       15.34       17.54      4.79 o 
  -3   2  22       61.78       61.93      3.70 o 
  -2   2  22     1197.49     1177.50     27.25 o 
  -1   2  22      121.63      107.27      2.99 o 
   0   2  22       52.58       54.03      1.83 o 
   1   2  22      260.35      256.85      6.35 o 
   2   2  22        0.26        0.81      1.31 o 
   3   2  22       23.76       24.21      3.44 o 
   4   2  22      131.21      123.35      6.03 o 
   5   2  22       13.28       12.72      3.56 o 
  -5   3  22       11.33        6.30      7.48 o 
  -4   3  22      169.37      185.78     12.58 o 
  -3   3  22        9.28        9.74      3.66 o 
  -2   3  22      509.68      567.05     19.36 o 
  -1   3  22       37.68       37.09      3.33 o 
   0   3  22       36.05       32.69      2.82 o 
   1   3  22       38.90       34.23      2.87 o 
   2   3  22       33.62       29.26      3.13 o 
   3   3  22       55.32       48.06      3.36 o 
   4   3  22       26.11       16.49      4.74 o 
  -4   4  22       14.89       10.68      3.52 o 
  -3   4  22      720.57      761.80     20.83 o 
  -2   4  22       83.67       87.18      7.64 o 
  -1   4  22      875.12      806.80     50.99 o 
   0   4  22      227.70      221.56      7.63 o 
   1   4  22      482.00      472.42     16.57 o 
   2   4  22      101.64       93.97      4.71 o 
   3   4  22      191.30      194.79      9.39 o 
   4   4  22       42.16       44.82      3.84 o 
  -3   5  22      160.94      162.98     10.68 o 
  -2   5  22      398.44      392.62     19.78 o 
  -1   5  22       94.57       91.33      5.18 o 
   0   5  22      649.52      619.02     22.18 o 
   1   5  22       17.67       14.13      4.30 o 
   2   5  22      431.29      428.37      8.44 o 
   3   5  22        5.01        4.20      2.69 o 
  -2   6  22        4.18        2.96      5.23 o 
  -1   6  22       14.92        9.46      4.13 o 
   0   6  22       44.05       51.64      4.76 o 
   1   6  22       98.03      103.94      7.14 o 
  -5   1  23       93.28       99.87      7.45 o 
  -4   1  23       28.68       23.61      3.56 o 
  -3   1  23       34.00       20.71      2.66 o 
  -2   1  23        5.75        2.51      0.66 o 
  -1   1  23     1034.08     1019.61     12.85 o 
   0   1  23       82.88       85.51      1.97 o 
   1   1  23      359.66      354.41      6.26 o 
   2   1  23      122.42      130.62      5.11 o 
   3   1  23       16.82       16.87      2.95 o 
   4   1  23        0.27        0.82      1.30 o 
   5   1  23      206.17      213.35     15.41 o 
  -5   2  23       21.32       22.89      7.91 o 
  -4   2  23      572.63      627.91     39.32 o 
  -3   2  23      172.14      158.58      6.52 o 
  -2   2  23       25.43       26.60      4.85 o 
  -1   2  23       34.76       36.75      1.89 o 
   0   2  23      538.82      533.40      8.53 o 
   1   2  23        9.88        6.43      2.01 o 
   2   2  23      328.29      332.78     12.40 o 
   3   2  23       56.64       58.81      3.46 o 
   4   2  23      416.45      411.97     17.52 o 
  -4   3  23       15.77       13.10      2.77 o 
  -3   3  23       62.15       64.51      3.95 o 
  -2   3  23      136.66      133.42      6.87 o 
  -1   3  23      689.53      671.66     19.76 o 
   0   3  23        1.32        1.57      0.97 o 
   1   3  23        8.21        7.32      2.83 o 
   2   3  23       40.52       40.45      3.06 o 
   3   3  23      389.88      391.65     12.41 o 
   4   3  23      245.68      226.14      9.07 o 
  -4   4  23       17.46        8.46      8.61 o 
  -3   4  23        6.85        4.89      3.27 o 
  -2   4  23      211.70      206.99     11.29 o 
  -1   4  23        4.37        5.54      1.87 o 
   0   4  23       55.07       49.17      4.31 o 
   1   4  23       71.27       72.28      3.95 o 
   2   4  23       97.26      105.32      4.80 o 
   3   4  23       13.67        6.38      3.78 o 
   4   4  23        1.86        0.90      1.04 o 
  -3   5  23       12.00        6.59      4.18 o 
  -2   5  23       39.08       38.56      7.33 o 
  -1   5  23       54.04       50.63      4.67 o 
   0   5  23        8.53        5.21      2.67 o 
   1   5  23       55.25       59.92      4.41 o 
   2   5  23       45.25       43.85      5.28 o 
   3   5  23        3.82        3.74      1.88 o 
  -1   6  23        8.48        5.01      4.58 o 
   0   6  23       36.62       41.05      4.41 o 
   1   6  23       40.37       57.91      5.43 o 
  -5   0  24      117.36      111.79     11.31 o 
  -4   0  24      606.70      624.59     35.05 o 
  -3   0  24      735.96      686.26     23.01 o 
  -2   0  24       17.30       14.49      3.23 o 
  -1   0  24     1031.06      973.74     49.46 o 
   0   0  24      678.20      703.76     19.61 o 
   1   0  24     1172.92     1175.54     22.94 o 
   2   0  24      116.24      118.84      5.74 o 
   3   0  24      248.48      285.30     11.72 o 
   4   0  24       21.96       23.73      3.30 o 
   5   0  24       27.04       25.57      6.15 o 
  -5   1  24      131.23      137.45     11.26 o 
  -4   1  24       63.30       66.10      4.88 o 
  -3   1  24      358.63      344.11      9.03 o 
  -2   1  24      386.59      362.23      5.38 o 
  -1   1  24      197.99      191.73      3.98 o 
   0   1  24       60.75       57.00      1.61 o 
   1   1  24      146.26      144.36      6.26 o 
   2   1  24      434.52      431.98      7.85 o 
   3   1  24      135.07      134.31      5.97 o 
   4   1  24      129.33      136.90      6.99 o 
   5   1  24      130.88      131.27     10.37 o 
  -5   2  24        3.56        5.02      9.82 o 
  -4   2  24       47.42       51.38      5.51 o 
  -3   2  24        7.49        5.70      2.37 o 
  -2   2  24      102.50      103.06      5.42 o 
  -1   2  24       24.91       21.22      2.49 o 
   0   2  24       36.73       30.44      3.50 o 
   1   2  24      751.59      759.78      9.48 o 
   2   2  24        0.14        0.70      1.05 o 
   3   2  24        1.66        2.64      1.60 o 
   4   2  24      199.56      184.42      5.92 o 
  -4   3  24        0.04       -4.05      4.58 o 
  -3   3  24      158.54      151.73      6.80 o 
  -2   3  24      341.97      359.51     11.47 o 
  -1   3  24      290.18      297.60      8.70 o 
   0   3  24       22.82       26.61      1.82 o 
   1   3  24       64.02       60.12      2.66 o 
   2   3  24      315.01      314.50     11.14 o 
   3   3  24      248.68      233.27      9.48 o 
   4   3  24       44.59       40.80      4.43 o 
  -4   4  24       95.65       94.98      7.82 o 
  -3   4  24       55.96       50.06      4.03 o 
  -2   4  24       63.53       64.47      4.27 o 
  -1   4  24       25.27       18.01      7.40 o 
   0   4  24        1.15        1.29      1.00 o 
   1   4  24      297.77      291.48     11.72 o 
   2   4  24       12.10       11.58      3.56 o 
   3   4  24       45.50       52.55      4.96 o 
  -3   5  24      252.95      285.98     15.67 o 
  -2   5  24      318.82      323.45      9.77 o 
  -1   5  24        4.84        3.67      1.67 o 
   0   5  24      199.09      221.49     10.67 o 
   1   5  24        7.20        7.11      2.86 o 
   2   5  24       15.12       13.60      3.29 o 
  -1   6  24       19.25       18.97      3.37 o 
   0   6  24      118.49      119.62      7.05 o 
   1   6  24      187.56      186.06     11.37 o 
  -5   1  25       72.56       79.91      7.76 o 
  -4   1  25       43.95       38.22      4.02 o 
  -3   1  25        5.67        6.33      1.88 o 
  -2   1  25      500.31      505.54      7.57 o 
  -1   1  25      140.21      133.55      4.17 o 
   0   1  25      162.15      161.01      2.71 o 
   1   1  25        3.85        2.80      1.29 o 
   2   1  25      704.41      710.22     16.60 o 
   3   1  25       51.79       48.81      3.22 o 
   4   1  25       28.77       33.36      3.28 o 
  -5   2  25      211.41      240.26     23.59 o 
  -4   2  25       36.74       30.71      6.48 o 
  -3   2  25      430.71      457.97     17.35 o 
  -2   2  25       39.36       37.13      2.12 o 
  -1   2  25     4054.61     4370.08     56.10 o 
   0   2  25       82.79       77.89      4.50 o 
   1   2  25        3.32        4.05      1.59 o 
   2   2  25       10.58       12.97      2.57 o 
   3   2  25      516.30      525.86     15.26 o 
   4   2  25        0.05        1.07      1.47 o 
  -4   3  25      779.43      901.83     53.82 o 
  -3   3  25      200.39      203.57      8.99 o 
  -2   3  25      208.57      227.75     10.19 o 
  -1   3  25      163.42      153.89      5.48 o 
   0   3  25      689.70      614.57     56.40 o 
   1   3  25       20.25       21.38      2.11 o 
   2   3  25      551.71      581.86     24.12 o 
   3   3  25       11.18       10.84      4.09 o 
   4   3  25      202.92      219.40     11.47 o 
  -4   4  25        0.14       -2.17      3.59 o 
  -3   4  25       93.89       89.89      5.02 o 
  -2   4  25        1.39        1.69      2.02 o 
  -1   4  25      614.93      616.48     25.82 o 
   0   4  25        0.93        3.76      1.90 o 
   1   4  25      387.23      370.04     10.56 o 
   2   4  25       43.17       42.42      3.09 o 
   3   4  25        4.82        6.41      2.11 o 
  -3   5  25       54.51       49.46      6.06 o 
  -2   5  25        3.22        2.36      2.31 o 
  -1   5  25      104.44      104.53      5.00 o 
   0   5  25      104.18       86.91      5.65 o 
   1   5  25       50.98       49.50      5.81 o 
   2   5  25        1.03        1.30      1.24 o 
   0   6  25        2.31        1.91      1.60 o 
  -5   0  26        5.09        2.65      5.55 o 
  -4   0  26      445.59      468.39     34.66 o 
  -3   0  26      463.50      448.33     21.76 o 
  -2   0  26       30.86       25.93      3.21 o 
  -1   0  26      235.48      223.45      5.23 o 
   0   0  26      722.17      723.90     17.31 o 
   1   0  26       64.29       67.06      5.12 o 
   2   0  26      325.36      330.27     12.66 o 
   3   0  26        1.37        1.70      2.42 o 
   4   0  26       94.53      104.71      9.73 o 
  -5   1  26      129.26      132.87     10.47 o 
  -4   1  26        1.35        1.01      1.84 o 
  -3   1  26        7.00        8.76      2.22 o 
  -2   1  26      152.09      124.30      3.80 o 
  -1   1  26        5.52        7.72      1.02 o 
   0   1  26        0.03        0.20      0.94 o 
   1   1  26      843.84      830.29     11.27 o 
   2   1  26       22.13       19.50      3.30 o 
   3   1  26      200.34      210.07     10.63 o 
   4   1  26       82.78       78.13      6.40 o 
  -4   2  26        0.10        1.91      2.24 o 
  -3   2  26       71.29       66.97      4.76 o 
  -2   2  26      172.51      153.39      5.37 o 
  -1   2  26        4.66        3.31      4.23 o 
   0   2  26        0.51        0.89      0.79 o 
   1   2  26      284.65      275.82      7.08 o 
   2   2  26       36.43       41.55      2.68 o 
   3   2  26       14.74       13.47      2.84 o 
   4   2  26      240.42      243.69     11.03 o 
  -4   3  26       47.57       39.08      7.50 o 
  -3   3  26       86.07       86.69      5.55 o 
  -2   3  26        9.54        9.90      3.27 o 
  -1   3  26       11.17       10.27      2.98 o 
   0   3  26      259.91      242.27     10.00 o 
   1   3  26       30.16       32.31      2.55 o 
   2   3  26       17.81       17.71      2.36 o 
   3   3  26       14.06       11.94      5.28 o 
   4   3  26       28.47       21.62      3.39 o 
  -3   4  26       12.93        9.84      3.31 o 
  -2   4  26      145.64      165.67     10.59 o 
  -1   4  26      142.99      157.73      6.42 o 
   0   4  26      197.62      199.06      7.68 o 
   1   4  26       74.16       67.21      3.12 o 
   2   4  26      162.52      167.59      8.19 o 
   3   4  26        3.71        4.38      2.17 o 
  -2   5  26        3.84        3.57      1.73 o 
  -1   5  26      416.07      455.66      9.60 o 
   0   5  26      149.98      152.85      5.70 o 
   1   5  26      115.85      113.70      5.88 o 
   2   5  26       22.71       18.78      3.15 o 
  -5   1  27       12.14        8.36      8.07 o 
  -4   1  27      287.61      296.57     18.58 o 
  -3   1  27       91.13      107.77      5.55 o 
  -2   1  27      287.48      282.12      9.26 o 
  -1   1  27        7.44        7.45      1.53 o 
   0   1  27      314.42      325.46      4.36 o 
   1   1  27       36.24       31.48      3.76 o 
   2   1  27       79.61       79.82      3.92 o 
   3   1  27        9.49        7.56      2.67 o 
   4   1  27      103.71      104.85      5.41 o 
  -4   2  27       64.40       52.95      6.39 o 
  -3   2  27      436.51      438.73     14.91 o 
  -2   2  27      185.94      183.09      6.12 o 
  -1   2  27      397.99      403.28     10.02 o 
   0   2  27       79.14       78.33      2.44 o 
   1   2  27       81.65       87.24      3.32 o 
   2   2  27       43.86       41.99      2.93 o 
   3   2  27      270.83      287.04     11.74 o 
   4   2  27       42.64       35.73      3.75 o 
  -4   3  27       89.45       70.22     10.37 o 
  -3   3  27       33.76       27.78      2.96 o 
  -2   3  27       74.07       73.56      4.43 o 
  -1   3  27      716.74      787.65     28.45 o 
   0   3  27      612.86      628.14     20.47 o 
   1   3  27      111.84       94.79      4.13 o 
   2   3  27      144.40      152.18      6.21 o 
   3   3  27        6.47        6.01      2.39 o 
  -3   4  27      440.93      486.65     18.17 o 
  -2   4  27       32.99       35.14      3.16 o 
  -1   4  27        4.17        3.80      2.29 o 
   0   4  27        5.22        5.09      2.44 o 
   1   4  27        0.71        2.17      2.21 o 
   2   4  27       62.53       57.49      3.70 o 
   3   4  27        4.71        4.73      3.01 o 
  -2   5  27       90.72      106.32      6.45 o 
  -1   5  27        0.34        1.70      1.74 o 
   0   5  27      203.02      192.87      8.46 o 
   1   5  27       26.24       19.20      3.95 o 
   2   5  27        4.83        3.44      2.21 o 
  -4   0  28      127.30      141.91     14.76 o 
  -3   0  28      441.61      458.37     27.15 o 
  -2   0  28        9.83       14.75      8.11 o 
  -1   0  28     1064.42     1163.31     19.73 o 
   0   0  28      339.23      375.33      6.78 o 
   1   0  28      762.76      778.79     20.76 o 
   2   0  28      541.74      551.67     19.78 o 
   3   0  28     1542.63     1680.04     29.34 o 
   4   0  28        1.16        2.55      2.52 o 
  -4   1  28      556.40      615.21     14.57 o 
  -3   1  28        1.38        1.85      1.41 o 
  -2   1  28      665.48      617.53     23.72 o 
  -1   1  28     1035.62      984.47     20.28 o 
   0   1  28      696.18      691.30     13.19 o 
   1   1  28       96.21       89.08      3.29 o 
   2   1  28      188.52      191.99      7.48 o 
   3   1  28       12.38       11.43      3.17 o 
   4   1  28      130.18      139.28      6.30 o 
  -4   2  28       61.55       68.97      8.85 o 
  -3   2  28       88.27       85.83      5.24 o 
  -2   2  28        0.44        0.61      1.02 o 
  -1   2  28      250.76      239.50      6.94 o 
   0   2  28        4.72        6.32      1.93 o 
   1   2  28       41.16       40.01      2.24 o 
   2   2  28      130.55      131.29      6.85 o 
   3   2  28       24.99       25.71      3.00 o 
   4   2  28        7.61        4.41      3.65 o 
  -4   3  28       12.11       12.62      5.77 o 
  -3   3  28       25.98       27.86      3.45 o 
  -2   3  28       69.45       70.05      3.34 o 
  -1   3  28       61.95       69.34      4.90 o 
   0   3  28      111.99      112.03      5.35 o 
   1   3  28      148.11      142.78      6.42 o 
   2   3  28        0.02        0.98      1.08 o 
   3   3  28        0.73        0.89      1.71 o 
  -3   4  28      377.98      392.60     21.91 o 
  -2   4  28      375.68      394.59      8.12 o 
  -1   4  28      221.59      226.00      9.43 o 
   0   4  28       86.56       85.10      5.00 o 
   1   4  28      548.65      544.98     28.03 o 
   2   4  28      149.40      137.50      5.25 o 
   3   4  28       49.36       53.76      4.02 o 
  -2   5  28      209.69      211.39     10.45 o 
  -1   5  28       51.93       49.04      4.33 o 
   0   5  28      483.82      469.97     23.08 o 
   1   5  28        2.62        2.54      1.64 o 
  -4   1  29        9.07       10.50      4.06 o 
  -3   1  29      224.95      235.02      9.46 o 
  -2   1  29       21.40       15.93      2.31 o 
  -1   1  29       10.26        9.04      3.27 o 
   0   1  29       68.05       72.04      2.44 o 
   1   1  29       31.08       31.87      2.13 o 
   2   1  29       68.48       61.28      3.36 o 
   3   1  29        8.93        9.29      2.87 o 
   4   1  29       23.81       20.63      4.36 o 
  -4   2  29       55.78       52.90      8.54 o 
  -3   2  29       14.53       16.48      2.83 o 
  -2   2  29       27.78       22.88      2.48 o 
  -1   2  29       46.78       41.12      2.40 o 
   0   2  29      744.61      794.02     20.43 o 
   1   2  29       19.26       17.67      1.73 o 
   2   2  29       80.99       78.46      4.22 o 
   3   2  29        0.01        1.14      0.95 o 
   4   2  29      182.22      181.69      9.12 o 
  -4   3  29       20.86       18.77     14.45 o 
  -3   3  29      202.10      211.12      7.07 o 
  -2   3  29        2.14        1.85      1.83 o 
  -1   3  29      365.22      374.34     12.99 o 
   0   3  29       31.42       31.82      3.65 o 
   1   3  29      237.82      235.94      8.57 o 
   2   3  29      279.23      269.00     11.89 o 
   3   3  29      268.94      293.62     10.59 o 
  -3   4  29       36.31       31.95      3.80 o 
  -2   4  29       72.75       66.41      3.88 o 
  -1   4  29        2.25        2.76      1.57 o 
   0   4  29      161.93      177.99      9.24 o 
   1   4  29        0.95        0.92      1.44 o 
   2   4  29        0.61        1.18      1.02 o 
  -1   5  29        2.33        1.71      1.75 o 
   0   5  29       17.90        6.36      2.55 o 
   1   5  29        4.06        4.23      2.18 o 
  -4   0  30      115.99      127.13     12.93 o 
  -3   0  30      938.08     1033.01     52.64 o 
  -2   0  30      105.91      119.28      7.17 o 
  -1   0  30      196.99      191.60      8.45 o 
   0   0  30      429.78      427.65     15.56 o 
   1   0  30      265.92      253.65     16.79 o 
   2   0  30        0.07        1.91      2.19 o 
   3   0  30      277.95      316.38     19.61 o 
   4   0  30        4.99        2.69      3.60 o 
  -4   1  30      177.40      158.65     10.81 o 
  -3   1  30      129.70      118.66      5.76 o 
  -2   1  30      419.60      418.73     16.12 o 
  -1   1  30       54.25       61.37      2.34 o 
   0   1  30        4.93        7.67     15.56 o 
   1   1  30      211.75      212.49      7.09 o 
   2   1  30      569.17      577.52     16.43 o 
   3   1  30       17.42       11.95      5.64 o 
   4   1  30       80.59       82.64      5.43 o 
  -4   2  30      121.32      150.41     17.44 o 
  -3   2  30        0.20        1.18      1.93 o 
  -2   2  30       99.38      101.63      5.45 o 
  -1   2  30       24.17       20.78      2.50 o 
   0   2  30        5.64        4.60      2.71 o 
   1   2  30       24.35       26.05      2.19 o 
   2   2  30      156.54      148.28      6.91 o 
   3   2  30        0.23        1.59      1.49 o 
  -3   3  30      157.63      169.56      7.94 o 
  -2   3  30       85.56       77.36      4.60 o 
  -1   3  30      111.81      116.10      5.95 o 
   0   3  30       79.84       82.07      4.95 o 
   1   3  30       23.58       25.08      4.08 o 
   2   3  30       47.47       43.72      2.88 o 
   3   3  30       24.30       17.86      3.25 o 
  -3   4  30      186.21      183.42     10.62 o 
  -2   4  30      147.02      165.47      7.44 o 
  -1   4  30      245.63      252.30      6.61 o 
   0   4  30      329.78      335.05      9.67 o 
   1   4  30       10.84       16.11      4.75 o 
   2   4  30        0.01        0.41      1.59 o 
  -1   5  30       15.55       16.11      4.39 o 
   0   5  30        1.25        3.29      2.90 o 
  -4   1  31       19.79       18.48      5.61 o 
  -3   1  31        0.18       -0.09      1.06 o 
  -2   1  31      210.97      217.79      9.74 o 
  -1   1  31      141.17      141.31      6.87 o 
   0   1  31     1566.58     1681.31     20.02 o 
   1   1  31       14.47       14.22      1.69 o 
   2   1  31       52.95       52.43      2.84 o 
   3   1  31      108.30      106.54      4.58 o 
  -4   2  31      210.98      233.27     22.22 o 
  -3   2  31      347.99      358.43      9.38 o 
  -2   2  31      118.19      115.78      6.34 o 
  -1   2  31      413.96      408.04     17.23 o 
   0   2  31     1023.22     1105.98     28.65 o 
   1   2  31      238.32      248.31      8.83 o 
   2   2  31       24.32       20.53      2.40 o 
   3   2  31      462.24      471.82     15.10 o 
  -3   3  31      191.84      188.04     11.41 o 
  -2   3  31      137.49      133.43      8.74 o 
  -1   3  31       44.40       43.86      2.82 o 
   0   3  31      674.83      713.75     24.69 o 
   1   3  31      114.51      107.10      6.85 o 
   2   3  31      102.95      112.76      4.82 o 
   3   3  31       85.77       92.05      5.47 o 
  -2   4  31      117.80      116.02      6.93 o 
  -1   4  31       37.04       39.58      4.26 o 
   0   4  31       55.86       54.76      4.50 o 
   1   4  31       93.85      107.80      5.69 o 
   2   4  31       67.28       61.32      4.78 o 
  -4   0  32      196.92      200.48     19.44 o 
  -3   0  32       40.06       40.87      3.65 o 
  -2   0  32      461.18      446.07     18.00 o 
  -1   0  32        0.81        1.73      1.58 o 
   0   0  32        0.11        0.50      0.78 o 
   1   0  32        0.57        0.72      3.76 o 
   2   0  32      148.79      155.14      9.67 o 
   3   0  32      119.20      115.28      6.62 o 
  -4   1  32        7.01        7.79      5.81 o 
  -3   1  32      242.43      232.61     10.29 o 
  -2   1  32      190.81      188.39      8.31 o 
  -1   1  32        3.84        5.69      2.56 o 
   0   1  32       31.29       37.44      5.78 o 
   1   1  32      118.25      125.42      5.56 o 
   2   1  32       30.84       30.13      2.07 o 
   3   1  32       30.14       33.93      2.87 o 
  -3   2  32        4.86        5.01      2.32 o 
  -2   2  32       24.44       22.20      3.00 o 
  -1   2  32       47.57       43.38      4.45 o 
   0   2  32        2.27        2.50      1.64 o 
   1   2  32        2.29        2.26      1.38 o 
   2   2  32      262.82      245.75      9.94 o 
   3   2  32        0.34        0.03      1.37 o 
  -3   3  32        1.59        1.42      1.67 o 
  -2   3  32       38.13       38.50      4.68 o 
  -1   3  32       22.22       18.05      2.60 o 
   0   3  32        7.68        9.43      5.85 o 
   1   3  32      311.39      299.16     13.44 o 
   2   3  32       12.51        8.38      3.96 o 
  -2   4  32      117.70      110.35      7.78 o 
  -1   4  32       23.25       28.69      3.94 o 
   0   4  32       34.10       41.33      3.38 o 
   1   4  32       20.36       19.37      2.89 o 
  -3   1  33       13.79        3.97      3.90 o 
  -2   1  33      259.69      275.63     12.81 o 
  -1   1  33        0.04        1.16      2.12 o 
   0   1  33        1.32        1.62      1.19 o 
   1   1  33       21.74       20.16      4.61 o 
   2   1  33       34.36       36.92      2.72 o 
   3   1  33       22.87       15.01      3.28 o 
  -3   2  33      178.20      174.42      9.58 o 
  -2   2  33       61.02       66.12      5.31 o 
  -1   2  33      300.93      305.18     13.71 o 
   0   2  33       21.32       25.17      2.77 o 
   1   2  33      372.51      392.28     14.75 o 
   2   2  33        0.24        0.69      0.83 o 
   3   2  33      137.41      141.17      7.48 o 
  -3   3  33       27.63       31.18      2.95 o 
  -2   3  33      333.31      363.24     14.40 o 
  -1   3  33      140.80      146.18      4.81 o 
   0   3  33      508.08      526.99     23.70 o 
   1   3  33        3.39        4.06      1.99 o 
   2   3  33        4.67        1.00      1.11 o 
  -1   4  33       69.74       79.15      5.63 o 
   0   4  33      197.79      201.61     10.90 o 
   1   4  33      126.22      132.80      8.32 o 
  -3   0  34      368.47      414.92     18.79 o 
  -2   0  34       46.41       39.72      3.35 o 
  -1   0  34     1009.85     1114.86     62.26 o 
   0   0  34     1250.03     1411.33     74.06 o 
   1   0  34     1714.73     1758.05     33.58 o 
   2   0  34      147.35      146.83     10.52 o 
   3   0  34        6.26        6.13      5.10 o 
  -3   1  34      510.79      575.24     20.64 o 
  -2   1  34      340.08      362.61     17.84 o 
  -1   1  34      123.59      128.36      6.84 o 
   0   1  34        0.36        1.66      1.44 o 
   1   1  34        5.25        6.01      1.89 o 
   2   1  34      115.40      122.39      4.45 o 
   3   1  34      153.23      158.81      8.31 o 
  -3   2  34       13.67        7.63      6.39 o 
  -2   2  34       52.24       47.25      4.46 o 
  -1   2  34       80.51       80.91      5.86 o 
   0   2  34       43.10       42.96      2.83 o 
   1   2  34       27.25       29.97      3.39 o 
   2   2  34       24.48       22.39      3.32 o 
  -2   3  34       18.49       12.97      4.06 o 
  -1   3  34       94.90       92.28      5.61 o 
   0   3  34       36.18       34.28      4.45 o 
   1   3  34      105.20      102.68      5.32 o 
   2   3  34      183.77      169.99      9.41 o 
  -1   4  34        3.76        3.92      2.04 o 
   0   4  34       77.90       76.29      5.09 o 
  -3   1  35       31.80       24.70      2.84 o 
  -2   1  35       22.72       21.89      3.76 o 
  -1   1  35       21.63       19.78      4.01 o 
   0   1  35        9.63       10.92      7.37 o 
   1   1  35       93.73      104.36      6.78 o 
   2   1  35        0.75        0.69      1.07 o 
  -3   2  35        2.68        3.65      1.36 o 
  -2   2  35      139.78      131.51      6.72 o 
  -1   2  35      129.83      122.61      5.46 o 
   0   2  35      191.00      187.96     10.45 o 
   1   2  35      133.28      139.39      4.87 o 
   2   2  35       77.38       85.17      6.31 o 
  -2   3  35        3.76        5.36      2.22 o 
  -1   3  35       16.67       12.57      5.70 o 
   0   3  35       33.73       33.26      2.87 o 
   1   3  35      153.76      159.59      9.01 o 
  -3   0  36      299.86      277.12     25.28 o 
  -2   0  36       43.59       54.25      6.97 o 
  -1   0  36      475.78      530.24     44.41 o 
   0   0  36       84.01       81.37     10.61 o 
   1   0  36      159.35      156.53     23.81 o 
   2   0  36       86.57       87.06     11.00 o 
  -3   1  36       38.42       39.93      3.59 o 
  -2   1  36      454.38      467.22     17.12 o 
  -1   1  36       15.50       12.31      6.52 o 
   0   1  36      146.67      157.98     11.53 o 
   1   1  36        0.35        1.77      3.77 o 
   2   1  36      186.47      192.99     11.88 o 
  -2   2  36        1.03        0.23      1.59 o 
  -1   2  36      121.51      126.96      6.00 o 
   0   2  36       64.17       67.53      4.49 o 
   1   2  36        1.88        2.90      1.40 o 
   2   2  36       18.02        9.89      3.71 o 
  -1   3  36        0.09       -0.22      1.73 o 
   0   3  36       10.97       10.49      4.11 o 
   1   3  36        3.48        1.79      2.16 o 
  -2   1  37      207.25      210.44     15.52 o 
  -1   1  37       71.39       75.03      6.33 o 
   0   1  37       38.64       42.13      6.15 o 
   1   1  37     1081.91     1015.07     24.23 o 
   2   1  37       60.49       55.92      4.72 o 
  -2   2  37      153.69      156.85      9.22 o 
  -1   2  37      163.66      164.93     10.54 o 
   0   2  37      244.73      247.72     10.76 o 
   1   2  37       91.83      101.97      9.65 o 
  -1   3  37      156.54      165.29     10.06 o 
   0   3  37      132.69      140.75      9.71 o 
  -2   0  38      207.94      218.43     23.28 o 
  -1   0  38        1.52        3.55      5.09 o 
   0   0  38       29.77       32.57     10.98 o 
   1   0  38       39.69       36.21      8.18 o 
   2   0  38      208.61      246.61     24.39 o 
  -2   1  38       73.64       70.01      6.62 o 
  -1   1  38      329.81      329.91     16.55 o 
   0   1  38        6.01        3.94      3.95 o 
   1   1  38      116.98      112.28     10.90 o 
  -1   2  38       27.30       23.02      2.99 o 
   0   2  38        1.39        0.27      3.74 o 
   1   2  38       10.08        6.32      3.67 o 
  -1   1  39        1.41        0.94      2.96 o 
   0   1  39       29.26       26.60      4.41 o 
   1   1  39       51.25       52.31      9.49 o 
  -1   2  39      495.32      522.65     32.05 o 
   0   2  39        3.08        1.75      2.67 o 
  -1   0  40      272.65      301.82     28.42 o 
   0   0  40      524.08      562.76     49.04 o 
  -1   1  40      192.99      196.24     15.08 o 
   0   1  40      169.05      188.20     13.82 o 
                                                 
